# Supplementary material for: Semantic search using protein large language models detects class II microcins in bacterial genomes
Source: bioRxiv. 2023 Nov 15:2023.11.15.567263. Preprint. [Version 1] doi: 10.1101/2023.11.15.567263 (PMC10680697; doi:10.1101/2023.11.15.567263)
Supplement: Supplement 5 [file media-5.csv]

name	strain_name	accenssion_number	strain_category	phylogroup	Genome_ID	microcin_hit_count	CvaB_hit_count	Assembly
Escherichia coli M919	M919	ERS3882805	Mammal_Faecal	A	ESCO.0216.00064	1	1	GCA_902837545
Escherichia coli E5795	E5795	ERS3882806	Water	B2	ESCO.0216.00065	0	0	GCA_902837575
Escherichia coli H219	H219	ERS3882807	Human_Extra-intestinal	B2	ESCO.0216.00066	0	0	GCA_902837605
Escherichia coli H144	H144	ERS3882808	Human_Extra-intestinal	B2	ESCO.0216.00069	0	0	GCA_902837675
Escherichia coli E7727	E7727	ERS3882809	Water	B2	ESCO.0216.00070	0	0	GCA_902837715
Escherichia coli E2508	E2508	ERS3882810	Water	B1	ESCO.0216.00071	0	0	GCA_902837615
Escherichia coli 54_1_Ti6	54_1_Ti6	ERS3882811	Human_Intestinal	B2	ESCO.0216.00072	0	0	GCA_902837705
Escherichia coli 47_4_R1	47_4_R1	ERS3882812	Human_Intestinal	D	ESCO.0216.00073	0	0	GCA_902837625
Escherichia coli M714	M714	ERS3882813	Mammal_Faecal	B2	ESCO.0216.00074	0	0	GCA_902837745
Escherichia coli E7615	E7615	ERS3882814	Water	B2	ESCO.0216.00075	1	1	GCA_902837655
Escherichia coli W3_35	W3_35	ERS3882815	Poultry_Meat	B2	ESCO.0216.00076	1	1	GCA_902837565
Escherichia coli H434	H434	ERS3882816	Human_Extra-intestinal	B2	ESCO.0216.00077	1	1	GCA_902837645
Escherichia coli A2_15	A2_15	ERS3882817	Poultry_Meat	B2	ESCO.0216.00079	0	0	GCA_902837725
Escherichia coli H104	H104	ERS3882818	Human_Extra-intestinal	B2	ESCO.0216.00080	0	0	GCA_902837735
Escherichia coli H365	H365	ERS3882819	Human_Extra-intestinal	B2	ESCO.0216.00081	1	1	GCA_902837635
Escherichia coli E4942	E4942	ERS3882820	Water	B2	ESCO.0216.00082	0	0	GCA_902837595
Escherichia coli E7591	E7591	ERS3882821	Water	B2	ESCO.0216.00083	0	0	GCA_902837685
Escherichia coli H148	H148	ERS3882822	Human_Extra-intestinal	B2	ESCO.0216.00084	0	0	GCA_902837695
Escherichia coli POSS_77	POSS_77	ERS3882823	Mammal_Faecal	B2	ESCO.0216.00085	2	1	GCA_902837665
Escherichia coli H087	H087	ERS3882824	Human_Extra-intestinal	B2	ESCO.0216.00086	0	0	GCA_902837765
Escherichia coli H151	H151	ERS3882825	Human_Extra-intestinal	B2	ESCO.0216.00087	1	1	GCA_902837755
Escherichia coli 48_1_R18	48_1_R18	ERS3882826	Human_Intestinal	B2	ESCO.0216.00088	1	1	GCA_902837805
Escherichia coli E4931	E4931	ERS3882827	Water	B2	ESCO.0216.00089	0	0	GCA_902837835
Escherichia coli 62_1_Ti3	62_1_Ti3	ERS3882828	Human_Intestinal	B2	ESCO.0216.00090	1	1	GCA_902837855
Escherichia coli 51_1_Ti1	51_1_Ti1	ERS3882829	Human_Intestinal	B1	ESCO.0216.00091	0	0	GCA_902837885
Escherichia coli BS45	BS45	ERS3882830	Human_Extra-intestinal	B2	ESCO.0216.00092	1	0	GCA_902837775
Escherichia coli CD_34_LN	CD_34_LN	ERS3882831	Human_Extra-intestinal	B2	ESCO.0216.00093	0	0	GCA_902837905
Escherichia coli GNB_2846	GNB_2846	ERS3882832	Human_Extra-intestinal	B2	ESCO.0216.00094	0	0	GCA_902837795
Escherichia coli H154	H154	ERS3882833	Human_Extra-intestinal	B2	ESCO.0216.00095	1	1	GCA_902837915
Escherichia coli 47_1_TC4	47_1_TC4	ERS3882834	Human_Intestinal	B2	ESCO.0216.00096	0	0	GCA_902837825
Escherichia coli CD_57_LN	CD_57_LN	ERS3882835	Human_Extra-intestinal	B1	ESCO.0216.00097	1	1	GCA_902837845
Escherichia coli H355	H355	ERS3882836	Human_Extra-intestinal	B2	ESCO.0216.00098	0	0	GCA_902837925
Escherichia coli E8766	E8766	ERS3882837	Water	B2	ESCO.0216.00099	0	0	GCA_902837895
Escherichia coli CD_1_IM3	CD_1_IM3	ERS3882838	Alone	B2	ESCO.0216.00100	0	0	GCA_902837785
Escherichia coli E5629	E5629	ERS3882839	Water	B1	ESCO.0216.00101	0	0	GCA_902837865
Escherichia coli W2_47	W2_47	ERS3882840	Poultry_Meat	B2	ESCO.0216.00102	1	1	GCA_902837815
Escherichia coli E5631	E5631	ERS3882841	Water	B1	ESCO.0216.00103	0	0	GCA_902837875
Escherichia coli 47_3_R4	47_3_R4	ERS3882842	Human_Intestinal	B1	ESCO.0216.00104	0	0	GCA_902837935
Escherichia coli 69_1_Ti1	69_1_Ti1	ERS3882843	Human_Intestinal	B2	ESCO.0216.00105	0	0	GCA_902837945
Escherichia coli 72_6_Ti12	72_6_Ti12	ERS3882844	Human_Intestinal	B2	ESCO.0216.00106	0	0	GCA_902837985
Escherichia coli W2_50	W2_50	ERS3882845	Poultry_Meat	B2	ESCO.0216.00107	1	1	GCA_902837955
Escherichia coli TA341	TA341	ERS3882846	Mammal_Faecal	B1	ESCO.0216.00108	0	1	GCA_902837995
Escherichia coli 54_1_TC4	54_1_TC4	ERS3882847	Human_Intestinal	B2	ESCO.0216.00109	0	0	GCA_902837975
Escherichia coli H022	H022	ERS3882848	Human_Extra-intestinal	B2	ESCO.0216.00110	0	0	GCA_902837965
Escherichia coli H008	H008	ERS3882849	Human_Extra-intestinal	B2	ESCO.0216.00111	0	0	GCA_902838035
Escherichia coli TA421	TA421	ERS3882850	Mammal_Faecal	B2	ESCO.0216.00112	0	0	GCA_902838115
Escherichia coli H358	H358	ERS3882851	Human_Extra-intestinal	B2	ESCO.0216.00113	1	1	GCA_902838095
Escherichia coli 56_2_AC5	56_2_AC5	ERS3882852	Human_Intestinal	B2	ESCO.0216.00115	0	0	GCA_902838055
Escherichia coli B1911	B1911	ERS3882853	Bird_Faecal	A	ESCO.0216.00116	0	0	GCA_902838025
Escherichia coli TA436	TA436	ERS3882854	Mammal_Faecal	B1	ESCO.0216.00117	0	0	GCA_902838015
Escherichia coli 25_1_ADC_2	25_1_ADC_2	ERS3882855	Human_Intestinal	D	ESCO.0216.00118	0	0	GCA_902838005
Escherichia coli TA092	TA092	ERS3882856	Mammal_Faecal	B2	ESCO.0216.00119	0	0	GCA_902838075
Escherichia coli H083	H083	ERS3882857	Human_Extra-intestinal	B2	ESCO.0216.00120	1	1	GCA_902838105
Escherichia coli H062	H062	ERS3882858	Human_Extra-intestinal	B2	ESCO.0216.00121	1	1	GCA_902838045
Escherichia coli E7090	E7090	ERS3882859	Water	E	ESCO.0216.00122	0	0	GCA_902838125
Escherichia coli H249	H249	ERS3882860	Human_Extra-intestinal	B2	ESCO.0216.00123	0	0	GCA_902838085
Escherichia coli H077	H077	ERS3882861	Human_Extra-intestinal	B2	ESCO.0216.00124	0	0	GCA_902838065
Escherichia coli E7618	E7618	ERS3882862	Water	B1	ESCO.0216.00126	0	0	GCA_902838135
Escherichia coli A3_5	A3_5	ERS3882863	Poultry_Meat	B2	ESCO.0216.00127	1	1	GCA_902838145
Escherichia coli 69_1_AU1_1	69_1_AU1_1	ERS3882864	Human_Intestinal	B2	ESCO.0216.00131	0	0	GCA_902838165
Escherichia coli B472	B472	ERS3882865	Bird_Faecal	E	ESCO.0216.00133	0	0	GCA_902838175
Escherichia coli H648	H648	ERS3882866	Human_Extra-intestinal	B2	ESCO.0216.00134	0	0	GCA_902838185
Escherichia coli 55_1_Ti19	55_1_Ti19	ERS3882867	Human_Intestinal	B2	ESCO.0216.00135	0	0	GCA_902838155
Escherichia coli H630	H630	ERS3882868	Human_Faecal	B2	ESCO.0216.00138	0	0	GCA_902838255
Escherichia coli B1743	B1743	ERS3882869	Bird_Faecal	E	ESCO.0216.00139	0	0	GCA_902838195
Escherichia coli TA349	TA349	ERS3882870	Mammal_Faecal	D	ESCO.0216.00140	0	0	GCA_902838275
Escherichia coli E7087	E7087	ERS3882871	Water	B2	ESCO.0216.00141	0	0	GCA_902838235
Escherichia coli 58_2_AC1	58_2_AC1	ERS3882872	Human_Intestinal	B2	ESCO.0216.00143	0	0	GCA_902838225
Escherichia coli 55_1_AU4	55_1_AU4	ERS3882873	Human_Intestinal	B2	ESCO.0216.00144	0	0	GCA_902838285
Escherichia coli W2_56	W2_56	ERS3882874	Poultry_Meat	B2	ESCO.0216.00145	1	1	GCA_902838265
Escherichia coli B1201	B1201	ERS3882875	Bird_Faecal	D	ESCO.0216.00146	0	0	GCA_902838205
Escherichia coli B1893	B1893	ERS3882876	Bird_Faecal	A	ESCO.0216.00147	0	0	GCA_902838245
Escherichia coli BS17	BS17	ERS3882877	Human_Extra-intestinal	B2	ESCO.0216.00148	1	1	GCA_902838215
Escherichia coli 46_1_Ti2	46_1_Ti2	ERS3882878	Human_Intestinal	B2	ESCO.0216.00150	0	0	GCA_902838345
Escherichia coli TA450	TA450	ERS3882879	Mammal_Faecal	B1	ESCO.0216.00151	0	0	GCA_902838405
Escherichia coli H073	H073	ERS3882880	Human_Extra-intestinal	C	ESCO.0216.00152	1	1	GCA_902838425
Escherichia coli M526	M526	ERS3882881	Mammal_Faecal	D	ESCO.0216.00153	0	0	GCA_902838465
Escherichia coli E9783	E9783	ERS3882882	Water	B1	ESCO.0216.00154	0	0	GCA_902838415
Escherichia coli E2853	E2853	ERS3882883	Water	B1	ESCO.0216.00155	0	0	GCA_902838395
Escherichia coli M663475	M663475	ERS3882884	Human_Extra-intestinal	B2	ESCO.0216.00157	1	1	GCA_902838445
Escherichia coli E4173	E4173	ERS3882885	Water	A	ESCO.0216.00158	0	0	GCA_902838475
Escherichia coli M528	M528	ERS3882886	Mammal_Faecal	B2	ESCO.0216.00160	0	0	GCA_902838375
Escherichia coli 57_3_Ti5	57_3_Ti5	ERS3882887	Human_Intestinal	B2	ESCO.0216.00161	0	0	GCA_902838385
Escherichia coli H451	H451	ERS3882888	Human_Faecal	A	ESCO.0216.00163	0	0	GCA_902838335
Escherichia coli B1851	B1851	ERS3882889	Bird_Faecal	A	ESCO.0216.00164	0	0	GCA_902838305
Escherichia coli TA455	TA455	ERS3882890	Mammal_Faecal	B1	ESCO.0216.00166	0	0	GCA_902838365
Escherichia coli H173	H173	ERS3882891	Human_Faecal	C	ESCO.0216.00167	1	1	GCA_902838325
Escherichia coli 57_5_R8	57_5_R8	ERS3882892	Human_Intestinal	B2	ESCO.0216.00168	0	0	GCA_902838295
Escherichia coli E7112	E7112	ERS3882893	Water	A	ESCO.0216.00169	0	0	GCA_902838315
Escherichia coli E2844	E2844	ERS3882894	Water	B1	ESCO.0216.00172	0	0	GCA_902838435
Escherichia coli W1_58	W1_58	ERS3882895	Poultry_Meat	B2	ESCO.0216.00173	1	1	GCA_902838355
Escherichia coli H474	H474	ERS3882896	Human_Faecal	A	ESCO.0216.00174	1	0	GCA_902838595
Escherichia coli MISC_766	MISC_766	ERS3882897	Mammal_Faecal	B1	ESCO.0216.00175	0	0	GCA_902838545
Escherichia coli E258	E258	ERS3882898	Water	A	ESCO.0216.00176	0	0	GCA_902838505
Escherichia coli B1937	B1937	ERS3882899	Bird_Faecal	A	ESCO.0216.00177	1	1	GCA_902838485
Escherichia coli M671335	M671335	ERS3882900	Human_Extra-intestinal	B2	ESCO.0216.00178	1	1	GCA_902838525
Escherichia coli M701	M701	ERS3882901	Mammal_Faecal	D	ESCO.0216.00179	1	1	GCA_902838575
Escherichia coli E9844	E9844	ERS3882902	Water	B1	ESCO.0216.00180	0	0	GCA_902838635
Escherichia coli E2524	E2524	ERS3882903	Water	B1	ESCO.0216.00181	0	0	GCA_902838615
Escherichia coli M664361	M664361	ERS3882904	Human_Extra-intestinal	B2	ESCO.0216.00182	1	1	GCA_902838605
Escherichia coli M644693	M644693	ERS3882905	Human_Extra-intestinal	B2	ESCO.0216.00183	0	0	GCA_902838515
Escherichia coli M663940	M663940	ERS3882906	Human_Extra-intestinal	B2	ESCO.0216.00184	1	1	GCA_902838655
Escherichia coli B1866	B1866	ERS3882907	Bird_Faecal	C	ESCO.0216.00185	1	1	GCA_902838535
Escherichia coli E4259	E4259	ERS3882908	Water	B2	ESCO.0216.00186	0	0	GCA_902838555
Escherichia coli E8084	E8084	ERS3882909	Water	D	ESCO.0216.00187	0	0	GCA_902838585
Escherichia coli M558	M558	ERS3882910	Mammal_Faecal	D	ESCO.0216.00189	0	0	GCA_902838565
Escherichia coli TA149	TA149	ERS3882911	Mammal_Faecal	B2	ESCO.0216.00190	0	0	GCA_902838645
Escherichia coli E8492	E8492	ERS3882912	Water	B1	ESCO.0216.00191	0	0	GCA_902838495
Escherichia coli E9182	E9182	ERS3882913	Water	B1	ESCO.0216.00193	0	0	GCA_902838625
Escherichia coli H246	H246	ERS3882914	Human_Extra-intestinal	B2	ESCO.0216.00194	1	1	GCA_902838665
Escherichia coli BS157	BS157	ERS3882915	Human_Extra-intestinal	B2	ESCO.0216.00197	1	1	GCA_902838715
Escherichia coli E8483	E8483	ERS3882916	Water	B1	ESCO.0216.00199	0	0	GCA_902838755
Escherichia coli H578	H578	ERS3882917	Human_Extra-intestinal	B2	ESCO.0216.00200	0	0	GCA_902838725
Escherichia coli 51_3_R19	51_3_R19	ERS3882918	Human_Intestinal	D	ESCO.0216.00201	0	0	GCA_902838835
Escherichia coli B1036	B1036	ERS3882919	Bird_Faecal	A	ESCO.0216.00202	1	1	GCA_902838685
Escherichia coli E4762	E4762	ERS3882920	Water	B1	ESCO.0216.00203	0	0	GCA_902838745
Escherichia coli B1077	B1077	ERS3882921	Bird_Faecal	D	ESCO.0216.00204	0	0	GCA_902838735
Escherichia coli BS117	BS117	ERS3882922	Human_Extra-intestinal	B2	ESCO.0216.00205	1	1	GCA_902838765
Escherichia coli POSS_24	POSS_24	ERS3882923	Mammal_Faecal	B2	ESCO.0216.00206	1	1	GCA_902838805
Escherichia coli 12_2_Ti13	12_2_Ti13	ERS3882924	Human_Intestinal	B2	ESCO.0216.00207	0	0	GCA_902838785
Escherichia coli POSS_67	POSS_67	ERS3882925	Mammal_Faecal	B2	ESCO.0216.00208	2	1	GCA_902838695
Escherichia coli TA401	TA401	ERS3882926	Mammal_Faecal	B1	ESCO.0216.00209	0	0	GCA_902838775
Escherichia coli 52_1_Ti3	52_1_Ti3	ERS3882927	Human_Intestinal	B2	ESCO.0216.00210	0	0	GCA_902838795
Escherichia coli 62_2_Ti6b	62_2_Ti6b	ERS3882928	Human_Intestinal	B2	ESCO.0216.00211	1	1	GCA_902838705
Escherichia coli M1020	M1020	ERS3882929	Mammal_Faecal	D	ESCO.0216.00212	1	1	GCA_902838825
Escherichia coli E2032	E2032	ERS3882930	Water	B1	ESCO.0216.00213	0	0	GCA_902838675
Escherichia coli POSS_71	POSS_71	ERS3882931	Mammal_Faecal	B2	ESCO.0216.00214	2	1	GCA_902838815
Escherichia coli E5939	E5939	ERS3882932	Water	B1	ESCO.0216.00215	0	0	GCA_902838855
Escherichia coli E5623	E5623	ERS3882933	Water	B2	ESCO.0216.00216	0	0	GCA_902838865
Escherichia coli BS36	BS36	ERS3882934	Human_Extra-intestinal	B2	ESCO.0216.00218	1	1	GCA_902839035
Escherichia coli E7603	E7603	ERS3882935	Water	B2	ESCO.0216.00219	0	0	GCA_902838995
Escherichia coli B1333	B1333	ERS3882936	Bird_Faecal	D	ESCO.0216.00220	0	0	GCA_902838895
Escherichia coli BS76	BS76	ERS3882937	Human_Extra-intestinal	B2	ESCO.0216.00221	0	0	GCA_902839045
Escherichia coli H131	H131	ERS3882938	Human_Extra-intestinal	C	ESCO.0216.00222	0	0	GCA_902838965
Escherichia coli E8621	E8621	ERS3882939	Water	B2	ESCO.0216.00223	0	0	GCA_902839015
Escherichia coli POSS_84	POSS_84	ERS3882940	Mammal_Faecal	B2	ESCO.0216.00224	1	1	GCA_902838935
Escherichia coli 60_1_Ti1	60_1_Ti1	ERS3882941	Human_Intestinal	B2	ESCO.0216.00226	3	0	GCA_902839005
Escherichia coli E5636	E5636	ERS3882942	Water	E	ESCO.0216.00227	0	0	GCA_902839025
Escherichia coli TA478	TA478	ERS3882943	Mammal_Faecal	D	ESCO.0216.00228	0	0	GCA_902838915
Escherichia coli B486	B486	ERS3882944	Bird_Faecal	E	ESCO.0216.00229	0	0	GCA_902838905
Escherichia coli TA336	TA336	ERS3882945	Mammal_Faecal	D	ESCO.0216.00230	1	0	GCA_902838885
Escherichia coli B1895	B1895	ERS3882946	Bird_Faecal	B1	ESCO.0216.00231	0	0	GCA_902838955
Escherichia coli M666694	M666694	ERS3882947	Human_Extra-intestinal	B2	ESCO.0216.00232	1	1	GCA_902838975
Escherichia coli BS142	BS142	ERS3882948	Human_Extra-intestinal	B2	ESCO.0216.00233	1	1	GCA_902838925
Escherichia coli M710019	M710019	ERS3882949	Human_Faecal	B2	ESCO.0216.00234	2	2	GCA_902838985
Escherichia coli A3_17	A3_17	ERS3882950	Poultry_Meat	B1	ESCO.0216.00235	1	1	GCA_902838875
Escherichia coli E2039	E2039	ERS3882951	Water	D	ESCO.0216.00236	0	0	GCA_902838945
Escherichia coli E2029	E2029	ERS3882952	Water	B1	ESCO.0216.00237	0	0	GCA_902839055
Escherichia coli E8488	E8488	ERS3882953	Water	B1	ESCO.0216.00238	0	0	GCA_902839075
Escherichia coli H522	H522	ERS3882954	Human_Faecal	B2	ESCO.0216.00239	0	0	GCA_902839065
Escherichia coli C2_38	C2_38	ERS3882955	Poultry_Meat	B1	ESCO.0216.00240	0	0	GCA_902839095
Escherichia coli W1_37	W1_37	ERS3882956	Poultry_Meat	B1	ESCO.0216.00241	0	0	GCA_902839085
Escherichia coli 45_1_Ti1	45_1_Ti1	ERS3882957	Human_Intestinal	B2	ESCO.0216.00242	0	0	GCA_902840775
Escherichia coli H158	H158	ERS3882958	Human_Faecal	A	ESCO.0216.00243	0	0	GCA_902840835
Escherichia coli M757	M757	ERS3882959	Mammal_Faecal	A	ESCO.0216.00244	0	0	GCA_902840955
Escherichia coli E9180	E9180	ERS3882960	Water	B1	ESCO.0216.00246	0	0	GCA_902840855
Escherichia coli E9866	E9866	ERS3882961	Water	B2	ESCO.0216.00247	0	0	GCA_902839265
Escherichia coli 70_2_Ti12	70_2_Ti12	ERS3882962	Human_Intestinal	B2	ESCO.0216.00248	0	0	GCA_902839245
Escherichia coli E1460	E1460	ERS3882963	Water	E	ESCO.0216.00249	0	0	GCA_902839155
Escherichia coli H331	H331	ERS3882964	Human_Extra-intestinal	A	ESCO.0216.00250	2	2	GCA_902839255
Escherichia coli 12_GNB_036	12_GNB_036	ERS3882965	Human_Extra-intestinal	B2	ESCO.0216.00251	0	0	GCA_902839145
Escherichia coli 33_1_TC19	33_1_TC19	ERS3882966	Human_Intestinal	B2	ESCO.0216.00252	0	0	GCA_902839215
Escherichia coli 52_2_Ti10	52_2_Ti10	ERS3882967	Human_Intestinal	B2	ESCO.0216.00253	0	0	GCA_902839125
Escherichia coli W1_33	W1_33	ERS3882968	Poultry_Meat	B1	ESCO.0216.00254	1	0	GCA_902839105
Escherichia coli A1_66	A1_66	ERS3882969	Poultry_Meat	B2	ESCO.0216.00256	1	1	GCA_902839225
Escherichia coli A4_5	A4_5	ERS3882970	Poultry_Meat	B2	ESCO.0216.00257	1	1	GCA_902839165
Escherichia coli E7193	E7193	ERS3882971	Water	B1	ESCO.0216.00258	0	0	GCA_902839275
Escherichia coli R200	R200	ERS3882972	Alone	E	ESCO.0216.00259	0	0	GCA_902839175
Escherichia coli H055	H055	ERS3882973	Human_Extra-intestinal	C	ESCO.0216.00260	0	0	GCA_902839185
Escherichia coli B1521	B1521	ERS3882974	Bird_Faecal	E	ESCO.0216.00261	0	0	GCA_902839205
Escherichia coli CD_52_IM4	CD_52_IM4	ERS3882975	Alone	B2	ESCO.0216.00262	1	0	GCA_902839115
Escherichia coli TA059	TA059	ERS3882976	Mammal_Faecal	B2	ESCO.0216.00263	1	1	GCA_902839195
Escherichia coli 71_2_Ti5	71_2_Ti5	ERS3882977	Human_Intestinal	D	ESCO.0216.00264	0	0	GCA_902839285
Escherichia coli 48_5_R19	48_5_R19	ERS3882978	Human_Intestinal	B2	ESCO.0216.00265	2	1	GCA_902839235
Escherichia coli E8580	E8580	ERS3882979	Water	B1	ESCO.0216.00266	0	1	GCA_902839135
Escherichia coli E3676	E3676	ERS3882980	Water	B2	ESCO.0216.00267	0	0	GCA_902839365
Escherichia coli BS165	BS165	ERS3882981	Human_Extra-intestinal	B2	ESCO.0216.00268	0	0	GCA_902839295
Escherichia coli 41_2_Ti13	41_2_Ti13	ERS3882982	Human_Intestinal	D	ESCO.0216.00269	0	0	GCA_902839355
Escherichia coli B1542	B1542	ERS3882983	Bird_Faecal	D	ESCO.0216.00270	0	0	GCA_902839335
Escherichia coli E4906	E4906	ERS3882984	Water	D	ESCO.0216.00271	0	0	GCA_902839305
Escherichia coli 19_1_Ti7	19_1_Ti7	ERS3882985	Human_Intestinal	B2	ESCO.0216.00272	0	0	GCA_902839315
Escherichia coli TA348	TA348	ERS3882986	Mammal_Faecal	B1	ESCO.0216.00273	0	0	GCA_902839375
Escherichia coli H646	H646	ERS3882987	Human_Extra-intestinal	A	ESCO.0216.00274	0	0	GCA_902839345
Escherichia coli CD_27_IM1	CD_27_IM1	ERS3882988	Alone	B2	ESCO.0216.00275	0	0	GCA_902839325
Escherichia coli M578	M578	ERS3882989	Mammal_Faecal	B2	ESCO.0216.00276	0	0	GCA_902839415
Escherichia coli CD_62_LN	CD_62_LN	ERS3882990	Human_Extra-intestinal	B2	ESCO.0216.00277	0	0	GCA_902839475
Escherichia coli E2051	E2051	ERS3882991	Water	B1	ESCO.0216.00279	1	1	GCA_902839425
Escherichia coli E2035	E2035	ERS3882992	Water	B1	ESCO.0216.00280	0	0	GCA_902839455
Escherichia coli H020	H020	ERS3882993	Human_Extra-intestinal	B2	ESCO.0216.00281	1	1	GCA_902839435
Escherichia coli C2_41	C2_41	ERS3882994	Poultry_Meat	B1	ESCO.0216.00282	3	1	GCA_902839405
Escherichia coli B1804	B1804	ERS3882995	Bird_Faecal	B1	ESCO.0216.00284	1	0	GCA_902839395
Escherichia coli E2085	E2085	ERS3882996	Water	A	ESCO.0216.00285	0	0	GCA_902839445
Escherichia coli 41_1_Ti9	41_1_Ti9	ERS3882997	Human_Intestinal	D	ESCO.0216.00286	0	0	GCA_902839385
Escherichia coli B1785	B1785	ERS3882998	Bird_Faecal	D	ESCO.0216.00287	1	1	GCA_902839465
Escherichia coli B1505	B1505	ERS3882999	Bird_Faecal	D	ESCO.0216.00288	1	1	GCA_902839545
Escherichia coli B1837	B1837	ERS3883000	Bird_Faecal	D	ESCO.0216.00289	0	0	GCA_902839505
Escherichia coli Soil_1	Soil_1	ERS3883001	Alone	B1	ESCO.0216.00290	0	0	GCA_902839535
Escherichia coli E8495	E8495	ERS3883002	Water	B1	ESCO.0216.00291	0	1	GCA_902839515
Escherichia coli E9202	E9202	ERS3883003	Water	B1	ESCO.0216.00292	0	0	GCA_902839555
Escherichia coli E8707	E8707	ERS3883004	Water	D	ESCO.0216.00294	0	0	GCA_902839485
Escherichia coli H283	H283	ERS3883005	Human_Faecal	B2	ESCO.0216.00296	0	0	GCA_902839495
Escherichia coli B172	B172	ERS3883006	Bird_Faecal	B2	ESCO.0216.00297	0	0	GCA_902839525
Escherichia coli E7253	E7253	ERS3883007	Water	B2	ESCO.0216.00298	0	0	GCA_902839585
Escherichia coli E6249	E6249	ERS3883008	Water	E	ESCO.0216.00299	0	0	GCA_902839595
Escherichia coli POSS_07	POSS_07	ERS3883009	Mammal_Faecal	B2	ESCO.0216.00300	0	0	GCA_902839605
Escherichia coli E1215	E1215	ERS3883010	Alone	A	ESCO.0216.00301	0	0	GCA_902839625
Escherichia coli TA209	TA209	ERS3883011	Mammal_Faecal	B2	ESCO.0216.00302	2	1	GCA_902839665
Escherichia coli 39_2_Ti18	39_2_Ti18	ERS3883012	Human_Intestinal	B2	ESCO.0216.00303	0	0	GCA_902839645
Escherichia coli 56_4_R1	56_4_R1	ERS3883013	Human_Intestinal	D	ESCO.0216.00304	0	0	GCA_902839575
Escherichia coli 51_2_R1	51_2_R1	ERS3883014	Human_Intestinal	D	ESCO.0216.00305	0	0	GCA_902839655
Escherichia coli C1_91	C1_91	ERS3883015	Poultry_Meat	D	ESCO.0216.00306	0	0	GCA_902839565
Escherichia coli H645	H645	ERS3883016	Human_Extra-intestinal	A	ESCO.0216.00307	0	0	GCA_902839635
Escherichia coli B115	B115	ERS3883017	Bird_Faecal	B1	ESCO.0216.00309	0	0	GCA_902839615
Escherichia coli 55_1_TC9	55_1_TC9	ERS3883018	Human_Intestinal	B2	ESCO.0216.00310	0	0	GCA_902839695
Escherichia coli POSS_70	POSS_70	ERS3883019	Mammal_Faecal	B2	ESCO.0216.00311	2	1	GCA_902839675
Escherichia coli 61_2_AC9	61_2_AC9	ERS3883020	Human_Intestinal	B2	ESCO.0216.00312	0	0	GCA_902839705
Escherichia coli E2810	E2810	ERS3883021	Water	D	ESCO.0216.00313	0	0	GCA_902839735
Escherichia coli H1512651	H1512651	ERS3883022	Water	B1	ESCO.0216.00315	0	0	GCA_902839745
Escherichia coli A3_45	A3_45	ERS3883023	Poultry_Meat	B1	ESCO.0216.00316	1	1	GCA_902839725
Escherichia coli W4_36	W4_36	ERS3883024	Poultry_Meat	B2	ESCO.0216.00318	1	1	GCA_902839685
Escherichia coli B386	B386	ERS3883025	Bird_Faecal	B1	ESCO.0216.00319	0	0	GCA_902839715
Escherichia coli E8732	E8732	ERS3883026	Water	D	ESCO.0216.00321	0	0	GCA_902839765
Escherichia coli M665752	M665752	ERS3883027	Human_Extra-intestinal	B2	ESCO.0216.00322	1	1	GCA_902839775
Escherichia coli E7242	E7242	ERS3883028	Water	B2	ESCO.0216.00323	0	0	GCA_902839755
Escherichia coli 20_2_TC13	20_2_TC13	ERS3883029	Human_Intestinal	B1	ESCO.0216.00324	0	1	GCA_902840945
Escherichia coli E2814	E2814	ERS3883030	Water	B2	ESCO.0216.00325	0	0	GCA_902840815
Escherichia coli 19_2_TC6	19_2_TC6	ERS3883031	Human_Intestinal	B2	ESCO.0216.00327	0	0	GCA_902840785
Escherichia coli B1697b	B1697b	ERS3883032	Bird_Faecal	B2	ESCO.0216.00328	1	1	GCA_902840935
Escherichia coli E2845	E2845	ERS3883033	Water	B1	ESCO.0216.00330	0	1	GCA_902840845
Escherichia coli E5405	E5405	ERS3883034	Water	B1	ESCO.0216.00331	0	0	GCA_902840885
Escherichia coli 56_3_AC1	56_3_AC1	ERS3883035	Human_Intestinal	D	ESCO.0216.00333	0	0	GCA_902840865
Escherichia coli E5150	E5150	ERS3883036	Water	B1	ESCO.0216.00334	0	0	GCA_902839785
Escherichia coli B1868	B1868	ERS3883037	Bird_Faecal	B1	ESCO.0216.00335	0	0	GCA_902839895
Escherichia coli E5356	E5356	ERS3883038	Water	A	ESCO.0216.00336	0	0	GCA_902839845
Escherichia coli 18_3_Ti5	18_3_Ti5	ERS3883039	Human_Intestinal	B2	ESCO.0216.00338	0	0	GCA_902839815
Escherichia coli M290	M290	ERS3883040	Mammal_Faecal	D	ESCO.0216.00339	0	0	GCA_902839805
Escherichia coli TA258	TA258	ERS3883041	Mammal_Faecal	B2	ESCO.0216.00340	0	0	GCA_902839965
Escherichia coli TA265	TA265	ERS3883042	Mammal_Faecal	B2	ESCO.0216.00341	0	1	GCA_902839855
Escherichia coli 45_2_HU10	45_2_HU10	ERS3883043	Human_Intestinal	A	ESCO.0216.00342	0	0	GCA_902839835
Escherichia coli W4_34	W4_34	ERS3883044	Poultry_Meat	B2	ESCO.0216.00343	1	1	GCA_902839935
Escherichia coli B977	B977	ERS3883045	Bird_Faecal	B1	ESCO.0216.00344	0	0	GCA_902839825
Escherichia coli M938	M938	ERS3883046	Mammal_Faecal	A	ESCO.0216.00345	0	0	GCA_902839885
Escherichia coli W3_33	W3_33	ERS3883047	Poultry_Meat	B2	ESCO.0216.00346	1	1	GCA_902839875
Escherichia coli E7180	E7180	ERS3883048	Water	B1	ESCO.0216.00347	0	0	GCA_902839955
Escherichia coli E5359	E5359	ERS3883049	Water	B1	ESCO.0216.00348	0	0	GCA_902839945
Escherichia coli M094	M094	ERS3883050	Mammal_Faecal	B2	ESCO.0216.00349	0	0	GCA_902839905
Escherichia coli M653497	M653497	ERS3883051	Human_Extra-intestinal	B2	ESCO.0216.00350	1	1	GCA_902839865
Escherichia coli 18_4_Ti12	18_4_Ti12	ERS3883052	Human_Intestinal	B2	ESCO.0216.00351	0	0	GCA_902839925
Escherichia coli H112	H112	ERS3883053	Human_Extra-intestinal	B2	ESCO.0216.00352	1	1	GCA_902839975
Escherichia coli W1_57b	W1_57b	ERS3883054	Poultry_Meat	B2	ESCO.0216.00353	1	1	GCA_902839915
Escherichia coli 61_1_Ti1	61_1_Ti1	ERS3883055	Human_Intestinal	B2	ESCO.0216.00355	0	0	GCA_902839795
Escherichia coli B1794	B1794	ERS3883056	Bird_Faecal	D	ESCO.0216.00356	0	0	GCA_902840085
Escherichia coli 12_GNB_003	12_GNB_003	ERS3883057	Human_Extra-intestinal	B2	ESCO.0216.00357	0	0	GCA_902840065
Escherichia coli TA309	TA309	ERS3883058	Mammal_Faecal	B2	ESCO.0216.00358	0	0	GCA_902840175
Escherichia coli 51_6_R16	51_6_R16	ERS3883059	Human_Intestinal	D	ESCO.0216.00359	0	0	GCA_902840045
Escherichia coli POSS_40	POSS_40	ERS3883060	Mammal_Faecal	B2	ESCO.0216.00361	0	0	GCA_902840095
Escherichia coli BS20	BS20	ERS3883061	Human_Extra-intestinal	B2	ESCO.0216.00362	1	1	GCA_902840035
Escherichia coli 19_1_TC4	19_1_TC4	ERS3883062	Human_Intestinal	B2	ESCO.0216.00363	0	0	GCA_902840125
Escherichia coli B996	B996	ERS3883063	Bird_Faecal	B1	ESCO.0216.00364	0	0	GCA_902840135
Escherichia coli M992	M992	ERS3883064	Mammal_Faecal	B2	ESCO.0216.00366	0	0	GCA_902840055
Escherichia coli E2025	E2025	ERS3883065	Water	D	ESCO.0216.00367	0	0	GCA_902840165
Escherichia coli E8612	E8612	ERS3883066	Water	D	ESCO.0216.00368	0	0	GCA_902840145
Escherichia coli B1049	B1049	ERS3883067	Bird_Faecal	E	ESCO.0216.00369	0	0	GCA_902840005
Escherichia coli E2038	E2038	ERS3883068	Water	B2	ESCO.0216.00370	2	1	GCA_902840075
Escherichia coli 70_5_R4	70_5_R4	ERS3883069	Human_Intestinal	B2	ESCO.0216.00371	0	0	GCA_902840115
Escherichia coli E2476	E2476	ERS3883070	Water	B1	ESCO.0216.00373	0	0	GCA_902840025
Escherichia coli H515	H515	ERS3883071	Human_Faecal	B2	ESCO.0216.00374	0	0	GCA_902839995
Escherichia coli W2_37	W2_37	ERS3883072	Poultry_Meat	B1	ESCO.0216.00375	0	0	GCA_902839985
Escherichia coli 22_4_Ti18	22_4_Ti18	ERS3883073	Human_Intestinal	D	ESCO.0216.00376	0	0	GCA_902840105
Escherichia coli B1045	B1045	ERS3883074	Bird_Faecal	B2	ESCO.0216.00377	0	0	GCA_902840015
Escherichia coli GNB_3401	GNB_3401	ERS3883075	Human_Extra-intestinal	B2	ESCO.0216.00378	0	0	GCA_902840155
Escherichia coli E9254	E9254	ERS3883076	Water	E	ESCO.0216.00379	0	0	GCA_902840185
Escherichia coli CD_29_IM6	CD_29_IM6	ERS3883077	Alone	B2	ESCO.0216.00380	1	1	GCA_902858965
Escherichia coli E8496	E8496	ERS3883078	Water	B1	ESCO.0216.00381	0	0	GCA_902840285
Escherichia coli E4770	E4770	ERS3883079	Water	B1	ESCO.0216.00382	0	0	GCA_902840255
Escherichia coli E9796	E9796	ERS3883080	Water	B1	ESCO.0216.00383	0	0	GCA_902840195
Escherichia coli 57_3_TC14	57_3_TC14	ERS3883081	Human_Intestinal	B2	ESCO.0216.00384	0	0	GCA_902840225
Escherichia coli B1795	B1795	ERS3883082	Bird_Faecal	B1	ESCO.0216.00385	0	0	GCA_902840215
Escherichia coli E2848	E2848	ERS3883083	Water	B1	ESCO.0216.00386	0	0	GCA_902840235
Escherichia coli BS58	BS58	ERS3883084	Human_Extra-intestinal	B2	ESCO.0216.00387	0	0	GCA_902840315
Escherichia coli E5381	E5381	ERS3883085	Water	B1	ESCO.0216.00388	0	0	GCA_902840305
Escherichia coli H552	H552	ERS3883086	Human_Extra-intestinal	B2	ESCO.0216.00389	0	0	GCA_902840275
Escherichia coli BS11	BS11	ERS3883087	Human_Extra-intestinal	B2	ESCO.0216.00391	1	1	GCA_902840265
Escherichia coli BS150	BS150	ERS3883088	Human_Extra-intestinal	B2	ESCO.0216.00392	0	0	GCA_902840205
Escherichia coli B351	B351	ERS3883089	Bird_Faecal	B2	ESCO.0216.00393	0	0	GCA_902840295
Escherichia coli B288	B288	ERS3883090	Bird_Faecal	B2	ESCO.0216.00394	1	0	GCA_902840365
Escherichia coli E7041	E7041	ERS3883091	Water	E	ESCO.0216.00395	0	0	GCA_902840355
Escherichia coli E2079	E2079	ERS3883092	Water	A	ESCO.0216.00396	0	0	GCA_902858905
Escherichia coli B1191	B1191	ERS3883093	Bird_Faecal	B1	ESCO.0216.00397	0	0	GCA_902840335
Escherichia coli E4735	E4735	ERS3883094	Water	B1	ESCO.0216.00398	0	0	GCA_902840375
Escherichia coli E5955	E5955	ERS3883095	Water	B1	ESCO.0216.00399	0	0	GCA_902840345
Escherichia coli E5562	E5562	ERS3883096	Water	B1	ESCO.0216.00400	0	0	GCA_902840325
Escherichia coli E7207	E7207	ERS3883097	Water	B1	ESCO.0216.00402	0	0	GCA_902840245
Escherichia coli TA448	TA448	ERS3883098	Mammal_Faecal	B2	ESCO.0216.00404	1	1	GCA_902840385
Escherichia coli M651	M651	ERS3883099	Mammal_Faecal	B2	ESCO.0216.00405	0	0	GCA_902840435
Escherichia coli TA361	TA361	ERS3883100	Mammal_Faecal	B1	ESCO.0216.00406	3	0	GCA_902840495
Escherichia coli 2099_2_1	2099_2_1	ERS3883101	Water	A	ESCO.0216.00407	1	1	GCA_902840415
Escherichia coli W1_32	W1_32	ERS3883102	Poultry_Meat	B1	ESCO.0216.00408	0	0	GCA_902840465
Escherichia coli H437	H437	ERS3883103	Human_Extra-intestinal	B2	ESCO.0216.00409	0	0	GCA_902840455
Escherichia coli H562	H562	ERS3883104	Human_Extra-intestinal	A	ESCO.0216.00410	0	0	GCA_902840395
Escherichia coli M638488	M638488	ERS3883105	Human_Extra-intestinal	B2	ESCO.0216.00411	1	1	GCA_902840485
Escherichia coli E2014	E2014	ERS3883106	Water	A	ESCO.0216.00412	0	0	GCA_902840475
Escherichia coli B194	B194	ERS3883107	Bird_Faecal	B1	ESCO.0216.00413	0	0	GCA_902840405
Escherichia coli 50_6_TCUA1	50_6_TCUA1	ERS3883108	Human_Intestinal	A	ESCO.0216.00414	0	0	GCA_902840425
Escherichia coli E4766	E4766	ERS3883109	Water	B1	ESCO.0216.00415	0	0	GCA_902840445
Escherichia coli E9872	E9872	ERS3883110	Water	B1	ESCO.0216.00416	0	0	GCA_902840575
Escherichia coli 64_3_AC10	64_3_AC10	ERS3883111	Human_Intestinal	A	ESCO.0216.00417	0	0	GCA_902840525
Escherichia coli 242_6_Brisbane	242_6_Brisbane	ERS3883112	Water	B1	ESCO.0216.00418	0	0	GCA_902840505
Escherichia coli CD_59_LN	CD_59_LN	ERS3883113	Human_Extra-intestinal	A	ESCO.0216.00419	0	0	GCA_902840515
Escherichia coli H342	H342	ERS3883114	Human_Extra-intestinal	C	ESCO.0216.00420	0	0	GCA_902840545
Escherichia coli B050	B050	ERS3883115	Bird_Faecal	D	ESCO.0216.00422	0	0	GCA_902840565
Escherichia coli B749	B749	ERS3883116	Bird_Faecal	B1	ESCO.0216.00424	0	0	GCA_902840535
Escherichia coli A2_40	A2_40	ERS3883117	Poultry_Meat	B1	ESCO.0216.00425	1	1	GCA_902840555
Escherichia coli E7542	E7542	ERS3883118	Water	B1	ESCO.0216.00426	0	0	GCA_902840695
Escherichia coli TA210	TA210	ERS3883119	Mammal_Faecal	D	ESCO.0216.00427	0	0	GCA_902840675
Escherichia coli E7412	E7412	ERS3883120	Water	D	ESCO.0216.00428	0	0	GCA_902840685
Escherichia coli M294	M294	ERS3883121	Mammal_Faecal	B2	ESCO.0216.00429	0	0	GCA_902840645
Escherichia coli TA256	TA256	ERS3883122	Mammal_Faecal	D	ESCO.0216.00430	0	0	GCA_902840615
Escherichia coli TA244	TA244	ERS3883123	Mammal_Faecal	B1	ESCO.0216.00431	0	0	GCA_902840585
Escherichia coli E9345	E9345	ERS3883124	Water	B2	ESCO.0216.00432	0	0	GCA_902840595
Escherichia coli E9855	E9855	ERS3883125	Water	B1	ESCO.0216.00433	0	0	GCA_902840605
Escherichia coli B219	B219	ERS3883126	Bird_Faecal	B1	ESCO.0216.00434	0	0	GCA_902840665
Escherichia coli B1811	B1811	ERS3883127	Bird_Faecal	B1	ESCO.0216.00435	0	0	GCA_902840635
Escherichia coli H1512653_1	H1512653_1	ERS3883128	Water	B1	ESCO.0216.00436	0	0	GCA_902840655
Escherichia coli C4_97	C4_97	ERS3883129	Poultry_Meat	B1	ESCO.0216.00437	1	1	GCA_902840625
Escherichia coli H1512653_2	H1512653_2	ERS3883130	Water	B1	ESCO.0216.00438	1	0	GCA_902840735
Escherichia coli TA073	TA073	ERS3883131	Mammal_Faecal	D	ESCO.0216.00439	0	0	GCA_902840725
Escherichia coli E4963	E4963	ERS3883132	Water	B2	ESCO.0216.00440	0	0	GCA_902840705
Escherichia coli M676943	M676943	ERS3883133	Human_Faecal	B2	ESCO.0216.00441	0	0	GCA_902840715
Escherichia coli B952	B952	ERS3883134	Bird_Faecal	B1	ESCO.0216.00442	0	0	GCA_902840765
Escherichia coli Soil_3	Soil_3	ERS3883135	Alone	B1	ESCO.0216.00444	0	0	GCA_902840755
Escherichia coli E8600	E8600	ERS3883136	Water	A	ESCO.0216.00445	0	0	GCA_902840745
Escherichia coli E5953	E5953	ERS3883137	Water	B1	ESCO.0216.00446	0	0	GCA_902840915
Escherichia coli 2H_265_13	2H_265_13	ERS3883138	Human_Faecal	B2	ESCO.0216.00447	0	0	GCA_902840965
Escherichia coli E7147	E7147	ERS3883139	Water	D	ESCO.0216.00448	0	0	GCA_902840905
Escherichia coli E7812	E7812	ERS3883140	Water	D	ESCO.0216.00449	0	0	GCA_902840875
Escherichia coli POSS_59	POSS_59	ERS3883141	Mammal_Faecal	B2	ESCO.0216.00450	0	0	GCA_902840805
Escherichia coli TA085	TA085	ERS3883142	Mammal_Faecal	D	ESCO.0216.00451	3	1	GCA_902840795
Escherichia coli TA260	TA260	ERS3883143	Mammal_Faecal	D	ESCO.0216.00452	0	0	GCA_902840825
Escherichia coli E9207	E9207	ERS3883144	Water	B1	ESCO.0216.00453	0	0	GCA_902840895
Escherichia coli H1513183	H1513183	ERS3883145	Water	E	ESCO.0216.00454	0	0	GCA_902840925
Escherichia coli M662	M662	ERS3883146	Mammal_Faecal	A	ESCO.0216.00455	0	0	GCA_902841065
Escherichia coli E7185	E7185	ERS3883147	Water	A	ESCO.0216.00456	0	0	GCA_902841035
Escherichia coli B764	B764	ERS3883148	Bird_Faecal	B1	ESCO.0216.00457	0	0	GCA_902841085
Escherichia coli 64_AC3	64_AC3	ERS3883149	Human_Intestinal	D	ESCO.0216.00458	0	0	GCA_902841145
Escherichia coli H190	H190	ERS3883150	Human_Extra-intestinal	A	ESCO.0216.00459	1	1	GCA_902841135
Escherichia coli M555	M555	ERS3883151	Mammal_Faecal	B1	ESCO.0216.00460	0	0	GCA_902840985
Escherichia coli 53_1_AUC1	53_1_AUC1	ERS3883152	Human_Intestinal	B1	ESCO.0216.00462	2	2	GCA_902840995
Escherichia coli H141	H141	ERS3883153	Human_Extra-intestinal	C	ESCO.0216.00463	0	0	GCA_902841015
Escherichia coli H282	H282	ERS3883154	Human_Faecal	C	ESCO.0216.00464	2	2	GCA_902841095
Escherichia coli M626	M626	ERS3883155	Mammal_Faecal	E	ESCO.0216.00465	0	0	GCA_902841115
Escherichia coli B1761	B1761	ERS3883156	Bird_Faecal	E	ESCO.0216.00466	1	1	GCA_902841045
Escherichia coli E2074	E2074	ERS3883157	Water	B1	ESCO.0216.00467	0	0	GCA_902841125
Escherichia coli E9208	E9208	ERS3883158	Water	B1	ESCO.0216.00468	0	0	GCA_902841055
Escherichia coli E7562	E7562	ERS3883159	Water	B1	ESCO.0216.00469	0	0	GCA_902841025
Escherichia coli E9802	E9802	ERS3883160	Water	B1	ESCO.0216.00470	0	0	GCA_902841075
Escherichia coli C4_34	C4_34	ERS3883161	Poultry_Meat	B2	ESCO.0216.00471	1	1	GCA_902840975
Escherichia coli M668546	M668546	ERS3883162	Human_Extra-intestinal	B2	ESCO.0216.00472	1	1	GCA_902841105
Escherichia coli B1889	B1889	ERS3883163	Bird_Faecal	A	ESCO.0216.00473	0	0	GCA_902841155
Escherichia coli B1897	B1897	ERS3883164	Bird_Faecal	A	ESCO.0216.00474	0	0	GCA_902841005
Escherichia coli E2016	E2016	ERS3883165	Water	A	ESCO.0216.00475	0	0	GCA_902841165
Escherichia coli B313b	B313b	ERS3883166	Bird_Faecal	B1	ESCO.0216.00476	1	1	GCA_902841245
Escherichia coli E4665	E4665	ERS3883167	Water	B2	ESCO.0216.00477	0	0	GCA_902841185
Escherichia coli E9870	E9870	ERS3883168	Water	D	ESCO.0216.00479	0	0	GCA_902841215
Escherichia coli B1568	B1568	ERS3883169	Bird_Faecal	B2	ESCO.0216.00480	0	0	GCA_902841255
Escherichia coli TA112	TA112	ERS3883170	Mammal_Faecal	D	ESCO.0216.00481	0	0	GCA_902841345
Escherichia coli H244	H244	ERS3883171	Human_Extra-intestinal	B2	ESCO.0216.00483	1	1	GCA_902841315
Escherichia coli B1671	B1671	ERS3883172	Bird_Faecal	D	ESCO.0216.00484	1	1	GCA_902841295
Escherichia coli Soil_2	Soil_2	ERS3883173	Alone	B1	ESCO.0216.00485	0	1	GCA_902841275
Escherichia coli W1_36	W1_36	ERS3883174	Poultry_Meat	B1	ESCO.0216.00486	1	1	GCA_902841225
Escherichia coli W2_28	W2_28	ERS3883175	Poultry_Meat	B1	ESCO.0216.00487	0	0	GCA_902841205
Escherichia coli M1198	M1198	ERS3883176	Mammal_Faecal	B1	ESCO.0216.00489	1	0	GCA_902841235
Escherichia coli 36_1_Ti13	36_1_Ti13	ERS3883177	Human_Intestinal	B2	ESCO.0216.00490	0	1	GCA_902841195
Escherichia coli B1708	B1708	ERS3883178	Bird_Faecal	B2	ESCO.0216.00492	2	1	GCA_902841355
Escherichia coli 57_2_DC4	57_2_DC4	ERS3883179	Human_Intestinal	A	ESCO.0216.00493	0	0	GCA_902841335
Escherichia coli 62_4_Si7	62_4_Si7	ERS3883180	Human_Intestinal	B1	ESCO.0216.00494	0	0	GCA_902841265
Escherichia coli A4_57	A4_57	ERS3883181	Poultry_Meat	B1	ESCO.0216.00495	1	0	GCA_902841285
Escherichia coli Soil_5	Soil_5	ERS3883182	Alone	B1	ESCO.0216.00496	0	1	GCA_902841175
Escherichia coli E9781	E9781	ERS3883183	Water	B1	ESCO.0216.00497	0	0	GCA_902841325
Escherichia coli E2065	E2065	ERS3883184	Water	A	ESCO.0216.00498	0	0	GCA_902841305
Escherichia coli 70_4_DC20	70_4_DC20	ERS3883185	Human_Intestinal	B2	ESCO.0216.00499	0	0	GCA_902841365
Escherichia coli E1358	E1358	ERS3883186	Water	E	ESCO.0216.00500	0	0	GCA_902841405
Escherichia coli E2009	E2009	ERS3883187	Water	A	ESCO.0216.00501	0	0	GCA_902841455
Escherichia coli A3_22	A3_22	ERS3883188	Poultry_Meat	A	ESCO.0216.00502	0	0	GCA_902841395
Escherichia coli C1_36	C1_36	ERS3883189	Poultry_Meat	A	ESCO.0216.00503	1	0	GCA_902841515
Escherichia coli B1667	B1667	ERS3883190	Bird_Faecal	D	ESCO.0216.00504	0	0	GCA_902841555
Escherichia coli E2851	E2851	ERS3883191	Water	B1	ESCO.0216.00505	0	0	GCA_902841505
Escherichia coli 1863_3_1_WA_Bloom	1863_3_1_WA_Bloom	ERS3883192	Water	B1	ESCO.0216.00506	1	1	GCA_902841425
Escherichia coli E5976	E5976	ERS3883193	Water	D	ESCO.0216.00507	2	2	GCA_902841545
Escherichia coli B1930	B1930	ERS3883194	Bird_Faecal	D	ESCO.0216.00508	0	0	GCA_902841375
Escherichia coli E2048	E2048	ERS3883195	Water	B1	ESCO.0216.00509	0	0	GCA_902841475
Escherichia coli M927	M927	ERS3883196	Mammal_Faecal	A	ESCO.0216.00510	0	0	GCA_902841385
Escherichia coli E2047	E2047	ERS3883197	Water	E	ESCO.0216.00511	0	0	GCA_902841465
Escherichia coli H1513191_2	H1513191_2	ERS3883198	Water	B2	ESCO.0216.00512	0	0	GCA_902841415
Escherichia coli TA029	TA029	ERS3883199	Mammal_Faecal	A	ESCO.0216.00513	0	0	GCA_902841485
Escherichia coli C1_51	C1_51	ERS3883200	Poultry_Meat	B1	ESCO.0216.00514	1	1	GCA_902841535
Escherichia coli A1_31	A1_31	ERS3883201	Poultry_Meat	B1	ESCO.0216.00515	1	0	GCA_902841495
Escherichia coli 44_4_Ti15	44_4_Ti15	ERS3883202	Human_Intestinal	B1	ESCO.0216.00516	1	1	GCA_902841435
Escherichia coli W2_53	W2_53	ERS3883203	Poultry_Meat	B2	ESCO.0216.00517	1	1	GCA_902841525
Escherichia coli C3_19	C3_19	ERS3883204	Poultry_Meat	B1	ESCO.0216.00518	1	0	GCA_902841445
Escherichia coli M493	M493	ERS3883205	Mammal_Faecal	B1	ESCO.0216.00519	0	0	GCA_902841565
Escherichia coli 51_7_R18	51_7_R18	ERS3883206	Human_Intestinal	D	ESCO.0216.00520	0	0	GCA_902841755
Escherichia coli DMG_2012	DMG_2012	ERS3883207	Human_Faecal	B2	ESCO.0216.00521	0	0	GCA_902841665
Escherichia coli B1899	B1899	ERS3883208	Bird_Faecal	A	ESCO.0216.00522	0	0	GCA_902841745
Escherichia coli B1098	B1098	ERS3883209	Bird_Faecal	B2	ESCO.0216.00523	0	0	GCA_902841605
Escherichia coli 70_2_TC2	70_2_TC2	ERS3883210	Human_Intestinal	D	ESCO.0216.00524	0	0	GCA_902841735
Escherichia coli A1_38	A1_38	ERS3883211	Poultry_Meat	B1	ESCO.0216.00527	0	0	GCA_902841575
Escherichia coli W1_65	W1_65	ERS3883212	Poultry_Meat	B2	ESCO.0216.00528	1	1	GCA_902841705
Escherichia coli 64_R6	64_R6	ERS3883213	Human_Intestinal	D	ESCO.0216.00529	0	0	GCA_902841695
Escherichia coli A3_57	A3_57	ERS3883214	Poultry_Meat	E	ESCO.0216.00530	0	0	GCA_902841625
Escherichia coli B1737	B1737	ERS3883215	Bird_Faecal	D	ESCO.0216.00531	0	0	GCA_902841715
Escherichia coli E6389	E6389	ERS3883216	Water	D	ESCO.0216.00532	0	0	GCA_902841685
Escherichia coli E2026	E2026	ERS3883217	Water	D	ESCO.0216.00534	0	0	GCA_902841595
Escherichia coli E2893	E2893	ERS3883218	Water	B1	ESCO.0216.00535	0	0	GCA_902841655
Escherichia coli W2_31	W2_31	ERS3883219	Poultry_Meat	B1	ESCO.0216.00536	0	0	GCA_902841675
Escherichia coli B1684	B1684	ERS3883220	Bird_Faecal	D	ESCO.0216.00537	0	0	GCA_902841585
Escherichia coli C1_110	C1_110	ERS3883221	Poultry_Meat	E	ESCO.0216.00538	1	0	GCA_902841615
Escherichia coli BS84	BS84	ERS3883222	Human_Extra-intestinal	B2	ESCO.0216.00539	0	0	GCA_902841645
Escherichia coli 22_1_Ti19	22_1_Ti19	ERS3883223	Human_Intestinal	D	ESCO.0216.00540	0	0	GCA_902841635
Escherichia coli E8279	E8279	ERS3883224	Water	B2	ESCO.0216.00543	0	0	GCA_902841725
Escherichia coli B1784	B1784	ERS3883225	Bird_Faecal	B2	ESCO.0216.00544	0	0	GCA_902841765
Escherichia coli 25_3_ADC_20	25_3_ADC_20	ERS3883226	Human_Intestinal	D	ESCO.0216.00545	1	0	GCA_902841815
Escherichia coli 20_5_R7	20_5_R7	ERS3883227	Human_Intestinal	B2	ESCO.0216.00546	2	1	GCA_902841775
Escherichia coli W2_4	W2_4	ERS3883228	Poultry_Meat	A	ESCO.0216.00547	0	0	GCA_902841785
Escherichia coli E5993	E5993	ERS3883229	Water	B1	ESCO.0216.00550	0	0	GCA_902841795
Escherichia coli B1719	B1719	ERS3883230	Bird_Faecal	B2	ESCO.0216.00551	0	0	GCA_902841805
Escherichia coli B1548	B1548	ERS3883231	Bird_Faecal	B1	ESCO.0216.00552	0	0	GCA_902841835
Escherichia coli C3_30	C3_30	ERS3883232	Poultry_Meat	B2	ESCO.0216.00553	1	1	GCA_902841875
Escherichia coli W4_33	W4_33	ERS3883233	Poultry_Meat	B2	ESCO.0216.00554	1	1	GCA_902841855
Escherichia coli H019	H019	ERS3883234	Human_Extra-intestinal	A	ESCO.0216.00555	0	0	GCA_902841825
Escherichia coli TA089	TA089	ERS3883235	Mammal_Faecal	D	ESCO.0216.00556	0	0	GCA_902841845
Escherichia coli TA031	TA031	ERS3883236	Mammal_Faecal	A	ESCO.0216.00557	0	0	GCA_902841865
Escherichia coli E6007	E6007	ERS3883237	Water	B1	ESCO.0216.00558	0	0	GCA_902841895
Escherichia coli E5456	E5456	ERS3883238	Water	B2	ESCO.0216.00559	0	0	GCA_902841985
Escherichia coli 40_1_R9	40_1_R9	ERS3883239	Human_Intestinal	B2	ESCO.0216.00560	0	0	GCA_902842015
Escherichia coli C4_32	C4_32	ERS3883240	Poultry_Meat	B2	ESCO.0216.00561	1	1	GCA_902842035
Escherichia coli SYD_1_2	SYD_1_2	ERS3883241	Water	B1	ESCO.0216.00562	0	0	GCA_902841995
Escherichia coli M673438	M673438	ERS3883242	Human_Extra-intestinal	B2	ESCO.0216.00563	1	1	GCA_902841955
Escherichia coli B339	B339	ERS3883243	Bird_Faecal	B2	ESCO.0216.00564	0	0	GCA_902842055
Escherichia coli A2_8	A2_8	ERS3883244	Poultry_Meat	A	ESCO.0216.00565	0	0	GCA_902841885
Escherichia coli 32_1_DC18	32_1_DC18	ERS3883245	Human_Intestinal	B2	ESCO.0216.00566	1	1	GCA_902842005
Escherichia coli H758	H758	ERS3883246	Human_Faecal	A	ESCO.0216.00567	0	0	GCA_902841975
Escherichia coli E5628	E5628	ERS3883247	Water	B1	ESCO.0216.00568	0	0	GCA_902841935
Escherichia coli E4970	E4970	ERS3883248	Water	B1	ESCO.0216.00569	0	0	GCA_902842075
Escherichia coli W4_37	W4_37	ERS3883249	Poultry_Meat	B2	ESCO.0216.00570	1	1	GCA_902842025
Escherichia coli M638866	M638866	ERS3883250	Human_Extra-intestinal	B2	ESCO.0216.00571	1	1	GCA_902841905
Escherichia coli E4712	E4712	ERS3883251	Water	B2	ESCO.0216.00573	0	0	GCA_902842065
Escherichia coli E2606	E2606	ERS3883252	Water	A	ESCO.0216.00574	0	0	GCA_902841925
Escherichia coli A2_22	A2_22	ERS3883253	Poultry_Meat	E	ESCO.0216.00575	1	1	GCA_902841915
Escherichia coli E9791	E9791	ERS3883254	Water	A	ESCO.0216.00576	0	0	GCA_902841965
Escherichia coli W4_30	W4_30	ERS3883255	Poultry_Meat	B1	ESCO.0216.00577	0	0	GCA_902841945
Escherichia coli B1504	B1504	ERS3883256	Bird_Faecal	B1	ESCO.0216.00578	0	0	GCA_902842045
Escherichia coli E8784	E8784	ERS3883257	Water	B1	ESCO.0216.00579	0	0	GCA_902842225
Escherichia coli W4_32	W4_32	ERS3883258	Poultry_Meat	B2	ESCO.0216.00580	4	1	GCA_902842095
Escherichia coli H537	H537	ERS3883259	Human_Faecal	A	ESCO.0216.00582	0	0	GCA_902842275
Escherichia coli M587877	M587877	ERS3883260	Human_Extra-intestinal	B2	ESCO.0216.00583	1	1	GCA_902842205
Escherichia coli E3317	E3317	ERS3883261	Water	B2	ESCO.0216.00584	0	0	GCA_902842265
Escherichia coli C1_15	C1_15	ERS3883262	Poultry_Meat	A	ESCO.0216.00585	1	0	GCA_902842155
Escherichia coli M549	M549	ERS3883263	Mammal_Faecal	B2	ESCO.0216.00586	1	1	GCA_902842185
Escherichia coli E2062	E2062	ERS3883264	Water	B2	ESCO.0216.00587	0	0	GCA_902842105
Escherichia coli E7188	E7188	ERS3883265	Water	B1	ESCO.0216.00588	0	0	GCA_902842165
Escherichia coli B1714	B1714	ERS3883266	Bird_Faecal	B1	ESCO.0216.00589	1	1	GCA_902842115
Escherichia coli POSS_03	POSS_03	ERS3883267	Mammal_Faecal	B2	ESCO.0216.00590	0	0	GCA_902842215
Escherichia coli W4_20	W4_20	ERS3883268	Poultry_Meat	B1	ESCO.0216.00591	0	0	GCA_902842125
Escherichia coli E7645	E7645	ERS3883269	Water	D	ESCO.0216.00592	0	0	GCA_902842085
Escherichia coli 20_3_TC12	20_3_TC12	ERS3883270	Human_Intestinal	B1	ESCO.0216.00593	0	1	GCA_902842195
Escherichia coli B1267	B1267	ERS3883271	Bird_Faecal	B2	ESCO.0216.00594	0	0	GCA_902842255
Escherichia coli TA204	TA204	ERS3883272	Mammal_Faecal	D	ESCO.0216.00595	0	0	GCA_902842235
Escherichia coli B127	B127	ERS3883273	Bird_Faecal	B2	ESCO.0216.00597	0	0	GCA_902842145
Escherichia coli TA350	TA350	ERS3883274	Mammal_Faecal	D	ESCO.0216.00598	0	0	GCA_902842135
Escherichia coli B1749	B1749	ERS3883275	Bird_Faecal	B1	ESCO.0216.00599	0	0	GCA_902842175
Escherichia coli C4_19	C4_19	ERS3883276	Poultry_Meat	B1	ESCO.0216.00600	0	0	GCA_902842245
Escherichia coli A1_30	A1_30	ERS3883277	Poultry_Meat	B2	ESCO.0216.00601	1	1	GCA_902842335
Escherichia coli C4_56	C4_56	ERS3883278	Poultry_Meat	E	ESCO.0216.00602	0	0	GCA_902842325
Escherichia coli H176	H176	ERS3883279	Human_Faecal	B2	ESCO.0216.00604	0	0	GCA_902842355
Escherichia coli H035	H035	ERS3883280	Human_Extra-intestinal	A	ESCO.0216.00605	0	0	GCA_902842305
Escherichia coli E8792	E8792	ERS3883281	Water	E	ESCO.0216.00606	0	0	GCA_902842405
Escherichia coli E2075	E2075	ERS3883282	Water	B1	ESCO.0216.00607	0	0	GCA_902842375
Escherichia coli B1726	B1726	ERS3883283	Bird_Faecal	B1	ESCO.0216.00608	1	1	GCA_902842285
Escherichia coli 242_3_Brisbane	242_3_Brisbane	ERS3883284	Water	B1	ESCO.0216.00609	0	0	GCA_902842455
Escherichia coli A3_59	A3_59	ERS3883285	Poultry_Meat	D	ESCO.0216.00610	0	0	GCA_902842475
Escherichia coli E8848	E8848	ERS3883286	Water	A	ESCO.0216.00611	0	0	GCA_902842395
Escherichia coli M655	M655	ERS3883287	Mammal_Faecal	B1	ESCO.0216.00613	0	0	GCA_902842415
Escherichia coli E9567	E9567	ERS3883288	Water	D	ESCO.0216.00614	0	0	GCA_902842445
Escherichia coli B226	B226	ERS3883289	Bird_Faecal	B1	ESCO.0216.00615	0	0	GCA_902842385
Escherichia coli M540	M540	ERS3883290	Mammal_Faecal	B2	ESCO.0216.00616	3	1	GCA_902842435
Escherichia coli E5938	E5938	ERS3883291	Water	D	ESCO.0216.00617	0	0	GCA_902842295
Escherichia coli B620	B620	ERS3883292	Bird_Faecal	B2	ESCO.0216.00618	0	0	GCA_902842365
Escherichia coli C1_89	C1_89	ERS3883293	Poultry_Meat	A	ESCO.0216.00619	0	0	GCA_902842465
Escherichia coli C1_61	C1_61	ERS3883294	Poultry_Meat	B1	ESCO.0216.00620	0	0	GCA_902842345
Escherichia coli B1716	B1716	ERS3883295	Bird_Faecal	B2	ESCO.0216.00621	0	0	GCA_902842315
Escherichia coli Hunter	Hunter	ERS3883296	Water	A	ESCO.0216.00622	0	0	GCA_902842425
Escherichia coli E2059	E2059	ERS3883297	Water	B2	ESCO.0216.00623	0	0	GCA_902842485
Escherichia coli W3_2	W3_2	ERS3883298	Poultry_Meat	A	ESCO.0216.00624	0	0	GCA_902842535
Escherichia coli B1756	B1756	ERS3883299	Bird_Faecal	B1	ESCO.0216.00625	0	0	GCA_902842615
Escherichia coli B811	B811	ERS3883300	Bird_Faecal	B1	ESCO.0216.00626	0	0	GCA_902842665
Escherichia coli W2_41	W2_41	ERS3883301	Poultry_Meat	B1	ESCO.0216.00627	1	1	GCA_902842625
Escherichia coli E5598	E5598	ERS3883302	Water	B2	ESCO.0216.00628	1	1	GCA_902842555
Escherichia coli E2013	E2013	ERS3883303	Water	A	ESCO.0216.00629	0	0	GCA_902842525
Escherichia coli POSS_33	POSS_33	ERS3883304	Mammal_Faecal	B2	ESCO.0216.00630	0	0	GCA_902842565
Escherichia coli 39_1_AC10	39_1_AC10	ERS3883305	Human_Intestinal	B2	ESCO.0216.00632	0	0	GCA_902842575
Escherichia coli E5753	E5753	ERS3883306	Water	A	ESCO.0216.00633	1	0	GCA_902842605
Escherichia coli 327_7	327_7	ERS3883307	Water	A	ESCO.0216.00634	0	0	GCA_902842505
Escherichia coli B1885	B1885	ERS3883308	Bird_Faecal	A	ESCO.0216.00635	0	0	GCA_902842545
Escherichia coli E5008	E5008	ERS3883309	Water	B2	ESCO.0216.00636	0	0	GCA_902842495
Escherichia coli M608	M608	ERS3883310	Mammal_Faecal	B1	ESCO.0216.00637	0	0	GCA_902842655
Escherichia coli E6082	E6082	ERS3883311	Water	D	ESCO.0216.00638	0	0	GCA_902842585
Escherichia coli 327_1	327_1	ERS3883312	Water	A	ESCO.0216.00639	0	0	GCA_902842675
Escherichia coli H025	H025	ERS3883313	Human_Extra-intestinal	A	ESCO.0216.00640	0	0	GCA_902842635
Escherichia coli TA224	TA224	ERS3883314	Mammal_Faecal	B1	ESCO.0216.00641	0	0	GCA_902842515
Escherichia coli E2878	E2878	ERS3883315	Water	A	ESCO.0216.00642	1	0	GCA_902842645
Escherichia coli E9138	E9138	ERS3883316	Water	A	ESCO.0216.00643	0	0	GCA_902842685
Escherichia coli E7322	E7322	ERS3883317	Water	B1	ESCO.0216.00644	0	0	GCA_902842765
Escherichia coli 64_6_TC7	64_6_TC7	ERS3883318	Human_Intestinal	A	ESCO.0216.00645	0	0	GCA_902842695
Escherichia coli E7411	E7411	ERS3883319	Water	B1	ESCO.0216.00646	0	0	GCA_902842845
Escherichia coli E5633	E5633	ERS3883320	Water	B1	ESCO.0216.00647	2	3	GCA_902842745
Escherichia coli H647	H647	ERS3883321	Human_Extra-intestinal	A	ESCO.0216.00649	0	0	GCA_902842755
Escherichia coli A3_48	A3_48	ERS3883322	Poultry_Meat	E	ESCO.0216.00652	1	0	GCA_902842805
Escherichia coli 33_3_R3	33_3_R3	ERS3883323	Human_Intestinal	B1	ESCO.0216.00653	1	0	GCA_902842875
Escherichia coli 46_2_Ti11	46_2_Ti11	ERS3883324	Human_Intestinal	D	ESCO.0216.00654	0	0	GCA_902842725
Escherichia coli B1009	B1009	ERS3883325	Bird_Faecal	B1	ESCO.0216.00655	1	1	GCA_902842825
Escherichia coli 32_2_R12	32_2_R12	ERS3883326	Human_Intestinal	B2	ESCO.0216.00656	0	0	GCA_902842785
Escherichia coli B1305	B1305	ERS3883327	Bird_Faecal	B1	ESCO.0216.00657	0	0	GCA_902842715
Escherichia coli W3_17	W3_17	ERS3883328	Poultry_Meat	B1	ESCO.0216.00658	1	0	GCA_902842735
Escherichia coli H140	H140	ERS3883329	Human_Extra-intestinal	B2	ESCO.0216.00659	1	1	GCA_902842815
Escherichia coli B1763	B1763	ERS3883330	Bird_Faecal	B2	ESCO.0216.00660	0	0	GCA_902842895
Escherichia coli C1_30	C1_30	ERS3883331	Poultry_Meat	A	ESCO.0216.00662	0	0	GCA_902844835
Escherichia coli Soil_4	Soil_4	ERS3883332	Alone	B1	ESCO.0216.00664	0	0	GCA_902844905
Escherichia coli 2099_1_2	2099_1_2	ERS3883333	Water	A	ESCO.0216.00665	0	0	GCA_902844895
Escherichia coli E8647	E8647	ERS3883334	Water	B1	ESCO.0216.00666	0	0	GCA_902844935
Escherichia coli W4_39	W4_39	ERS3883335	Poultry_Meat	B2	ESCO.0216.00667	1	1	GCA_902844985
Escherichia coli E7285	E7285	ERS3883336	Water	A	ESCO.0216.00668	0	0	GCA_902844875
Escherichia coli A1_29	A1_29	ERS3883337	Poultry_Meat	E	ESCO.0216.00669	0	0	GCA_902844945
Escherichia coli H521	H521	ERS3883338	Human_Faecal	A	ESCO.0216.00670	0	0	GCA_902842915
Escherichia coli E6003	E6003	ERS3883339	Water	D	ESCO.0216.00671	0	0	GCA_902842975
Escherichia coli E2018	E2018	ERS3883340	Water	A	ESCO.0216.00672	0	0	GCA_902842995
Escherichia coli E7861	E7861	ERS3883341	Water	D	ESCO.0216.00673	1	1	GCA_902842925
Escherichia coli E6649	E6649	ERS3883342	Water	B2	ESCO.0216.00674	0	0	GCA_902843045
Escherichia coli C2_14	C2_14	ERS3883343	Poultry_Meat	A	ESCO.0216.00675	0	0	GCA_902842945
Escherichia coli 2099_1_1	2099_1_1	ERS3883344	Water	A	ESCO.0216.00676	0	0	GCA_902842985
Escherichia coli C3_27	C3_27	ERS3883345	Poultry_Meat	B2	ESCO.0216.00677	1	1	GCA_902842965
Escherichia coli TA110	TA110	ERS3883346	Mammal_Faecal	B1	ESCO.0216.00678	0	0	GCA_902843065
Escherichia coli B1532	B1532	ERS3883347	Bird_Faecal	B1	ESCO.0216.00679	0	0	GCA_902842905
Escherichia coli E4206	E4206	ERS3883348	Water	A	ESCO.0216.00680	0	0	GCA_902843015
Escherichia coli A3_41	A3_41	ERS3883349	Poultry_Meat	B1	ESCO.0216.00681	0	0	GCA_902843085
Escherichia coli 2H_31_1	2H_31_1	ERS3883350	Human_Faecal	B2	ESCO.0216.00682	0	0	GCA_902842955
Escherichia coli B1636	B1636	ERS3883351	Bird_Faecal	E	ESCO.0216.00683	0	0	GCA_902842935
Escherichia coli 65_4_AC20	65_4_AC20	ERS3883352	Human_Intestinal	D	ESCO.0216.00684	0	0	GCA_902843055
Escherichia coli TA373	TA373	ERS3883353	Mammal_Faecal	D	ESCO.0216.00686	0	0	GCA_902843035
Escherichia coli B544	B544	ERS3883354	Bird_Faecal	B1	ESCO.0216.00687	0	0	GCA_902843225
Escherichia coli B1730	B1730	ERS3883355	Bird_Faecal	B1	ESCO.0216.00688	1	1	GCA_902843155
Escherichia coli A1_12	A1_12	ERS3883356	Poultry_Meat	E	ESCO.0216.00689	0	0	GCA_902843195
Escherichia coli TA010	TA010	ERS3883357	Mammal_Faecal	A	ESCO.0216.00690	1	0	GCA_902843185
Escherichia coli TA052	TA052	ERS3883358	Mammal_Faecal	B1	ESCO.0216.00691	0	0	GCA_902843125
Escherichia coli E2558	E2558	ERS3883359	Water	D	ESCO.0216.00692	0	0	GCA_902843105
Escherichia coli TA161	TA161	ERS3883360	Mammal_Faecal	B1	ESCO.0216.00693	0	0	GCA_902843115
Escherichia coli E2042	E2042	ERS3883361	Water	D	ESCO.0216.00694	0	0	GCA_902843205
Escherichia coli E9273	E9273	ERS3883362	Water	B1	ESCO.0216.00695	0	0	GCA_902843245
Escherichia coli C1_46	C1_46	ERS3883363	Poultry_Meat	B2	ESCO.0216.00697	1	1	GCA_902843255
Escherichia coli E5555	E5555	ERS3883364	Water	B1	ESCO.0216.00698	0	0	GCA_902843265
Escherichia coli 35_9_Ti14	35_9_Ti14	ERS3883365	Human_Intestinal	B2	ESCO.0216.00699	0	0	GCA_902843295
Escherichia coli C4_65	C4_65	ERS3883366	Poultry_Meat	E	ESCO.0216.00700	0	0	GCA_902843285
Escherichia coli 45_3_DC2	45_3_DC2	ERS3883367	Human_Intestinal	B2	ESCO.0216.00701	0	0	GCA_902843365
Escherichia coli B1167	B1167	ERS3883368	Bird_Faecal	D	ESCO.0216.00702	0	0	GCA_902843415
Escherichia coli E8487	E8487	ERS3883369	Water	D	ESCO.0216.00703	0	0	GCA_902843395
Escherichia coli B721	B721	ERS3883370	Bird_Faecal	D	ESCO.0216.00704	0	0	GCA_902843355
Escherichia coli W1_69	W1_69	ERS3883371	Poultry_Meat	A	ESCO.0216.00705	0	0	GCA_902843335
Escherichia coli B1709	B1709	ERS3883372	Bird_Faecal	D	ESCO.0216.00706	0	0	GCA_902843315
Escherichia coli B004	B004	ERS3883373	Bird_Faecal	B2	ESCO.0216.00707	2	1	GCA_902843425
Escherichia coli E3628	E3628	ERS3883374	Water	E	ESCO.0216.00708	0	0	GCA_902843305
Escherichia coli E2003	E2003	ERS3883375	Water	B1	ESCO.0216.00709	0	0	GCA_902843345
Escherichia coli C1_72	C1_72	ERS3883376	Poultry_Meat	B1	ESCO.0216.00710	1	1	GCA_902843375
Escherichia coli 70_3_Ti8	70_3_Ti8	ERS3883377	Human_Intestinal	D	ESCO.0216.00711	0	0	GCA_902843405
Escherichia coli 53_1_AC6	53_1_AC6	ERS3883378	Human_Intestinal	B1	ESCO.0216.00712	2	2	GCA_902843325
Escherichia coli E3340	E3340	ERS3883379	Water	B1	ESCO.0216.00713	0	1	GCA_902843385
Escherichia coli H484	H484	ERS3883380	Human_Faecal	A	ESCO.0216.00714	0	0	GCA_902843435
Escherichia coli POSS_88	POSS_88	ERS3883381	Mammal_Faecal	B2	ESCO.0216.00715	2	1	GCA_902843465
Escherichia coli B1685	B1685	ERS3883382	Bird_Faecal	B1	ESCO.0216.00716	0	0	GCA_902843485
Escherichia coli E2549	E2549	ERS3883383	Water	B2	ESCO.0216.00717	1	1	GCA_902843455
Escherichia coli 2H_189_7	2H_189_7	ERS3883384	Human_Faecal	A	ESCO.0216.00719	0	0	GCA_902843445
Escherichia coli B596	B596	ERS3883385	Bird_Faecal	B1	ESCO.0216.00720	0	0	GCA_902843475
Escherichia coli 50_4_ACUA1	50_4_ACUA1	ERS3883386	Human_Intestinal	B1	ESCO.0216.00721	0	0	GCA_902843495
Escherichia coli B476	B476	ERS3883387	Bird_Faecal	B1	ESCO.0216.00722	0	0	GCA_902843575
Escherichia coli C3_29	C3_29	ERS3883388	Poultry_Meat	B2	ESCO.0216.00723	1	1	GCA_902843525
Escherichia coli E2482	E2482	ERS3883389	Water	B1	ESCO.0216.00724	0	0	GCA_902843565
Escherichia coli B1288	B1288	ERS3883390	Bird_Faecal	B2	ESCO.0216.00725	0	0	GCA_902843605
Escherichia coli C1_33	C1_33	ERS3883391	Poultry_Meat	A	ESCO.0216.00726	1	0	GCA_902843625
Escherichia coli E7715	E7715	ERS3883392	Water	E	ESCO.0216.00728	0	0	GCA_902843505
Escherichia coli B1835	B1835	ERS3883393	Bird_Faecal	D	ESCO.0216.00729	0	0	GCA_902843545
Escherichia coli E8988	E8988	ERS3883394	Water	A	ESCO.0216.00730	0	0	GCA_902843535
Escherichia coli E8659	E8659	ERS3883395	Water	B1	ESCO.0216.00731	0	0	GCA_902843515
Escherichia coli A2_19	A2_19	ERS3883396	Poultry_Meat	B1	ESCO.0216.00732	1	0	GCA_902843585
Escherichia coli A2_17	A2_17	ERS3883397	Poultry_Meat	B1	ESCO.0216.00733	1	0	GCA_902843635
Escherichia coli H668	H668	ERS3883398	Human_Faecal	A	ESCO.0216.00734	0	0	GCA_902843555
Escherichia coli B1956	B1956	ERS3883399	Bird_Faecal	D	ESCO.0216.00736	0	0	GCA_902843595
Escherichia coli B1808	B1808	ERS3883400	Bird_Faecal	A	ESCO.0216.00737	0	0	GCA_902843615
Escherichia coli E5545	E5545	ERS3883401	Water	B1	ESCO.0216.00738	0	0	GCA_902843665
Escherichia coli C2_68	C2_68	ERS3883402	Poultry_Meat	E	ESCO.0216.00739	0	0	GCA_902843695
Escherichia coli E8599	E8599	ERS3883403	Water	B1	ESCO.0216.00740	0	0	GCA_902843685
Escherichia coli 45_7_HU9	45_7_HU9	ERS3883404	Human_Intestinal	A	ESCO.0216.00741	0	0	GCA_902843645
Escherichia coli TA011	TA011	ERS3883405	Mammal_Faecal	A	ESCO.0216.00742	1	0	GCA_902843675
Escherichia coli H1513216	H1513216	ERS3883406	Water	A	ESCO.0216.00743	0	0	GCA_902843655
Escherichia coli 22_1_Ti17	22_1_Ti17	ERS3883407	Human_Intestinal	D	ESCO.0216.00744	0	0	GCA_902843765
Escherichia coli W2_51	W2_51	ERS3883408	Poultry_Meat	B2	ESCO.0216.00745	1	1	GCA_902843755
Escherichia coli 59_1_AC3	59_1_AC3	ERS3883409	Human_Intestinal	A	ESCO.0216.00746	0	0	GCA_902843715
Escherichia coli B564	B564	ERS3883410	Bird_Faecal	B2	ESCO.0216.00747	0	0	GCA_902843745
Escherichia coli 35_MA_AUDC	35_MA_AUDC	ERS3883411	Human_Intestinal	B2	ESCO.0216.00748	2	1	GCA_902843805
Escherichia coli 43_1_R3	43_1_R3	ERS3883412	Human_Intestinal	B1	ESCO.0216.00749	0	0	GCA_902843825
Escherichia coli 5_1_TC12	5_1_TC12	ERS3883413	Human_Intestinal	B2	ESCO.0216.00750	0	0	GCA_902843795
Escherichia coli C4_39	C4_39	ERS3883414	Poultry_Meat	D	ESCO.0216.00751	1	1	GCA_902843725
Escherichia coli E8856	E8856	ERS3883415	Water	A	ESCO.0216.00752	0	0	GCA_902843775
Escherichia coli B745	B745	ERS3883416	Bird_Faecal	B1	ESCO.0216.00753	0	0	GCA_902843705
Escherichia coli H495	H495	ERS3883417	Human_Faecal	A	ESCO.0216.00754	0	0	GCA_902843785
Escherichia coli E5499	E5499	ERS3883418	Water	A	ESCO.0216.00755	0	0	GCA_902843815
Escherichia coli E9303	E9303	ERS3883419	Water	B2	ESCO.0216.00756	0	0	GCA_902843835
Escherichia coli M028	M028	ERS3883420	Mammal_Faecal	B2	ESCO.0216.00757	0	0	GCA_902843735
Escherichia coli E5472	E5472	ERS3883421	Water	D	ESCO.0216.00758	0	0	GCA_902844865
Escherichia coli W4_8	W4_8	ERS3883422	Poultry_Meat	A	ESCO.0216.00759	0	0	GCA_902844885
Escherichia coli 50_5_TCA1	50_5_TCA1	ERS3883423	Human_Intestinal	B1	ESCO.0216.00760	0	0	GCA_902844825
Escherichia coli E8811	E8811	ERS3883424	Water	A	ESCO.0216.00762	0	0	GCA_902844925
Escherichia coli M729	M729	ERS3883425	Mammal_Faecal	A	ESCO.0216.00763	0	0	GCA_902844815
Escherichia coli A1_44	A1_44	ERS3883426	Poultry_Meat	B1	ESCO.0216.00764	0	0	GCA_902844805
Escherichia coli 2106_2_1	2106_2_1	ERS3883427	Water	A	ESCO.0216.00765	0	0	GCA_902844795
Escherichia coli TA144	TA144	ERS3883428	Mammal_Faecal	A	ESCO.0216.00766	0	0	GCA_902843895
Escherichia coli E6882	E6882	ERS3883429	Water	A	ESCO.0216.00767	0	0	GCA_902843985
Escherichia coli 36_1_TC9	36_1_TC9	ERS3883430	Human_Intestinal	B2	ESCO.0216.00768	1	1	GCA_902844015
Escherichia coli E8416	E8416	ERS3883431	Water	B1	ESCO.0216.00769	0	0	GCA_902843905
Escherichia coli E5948	E5948	ERS3883432	Water	B1	ESCO.0216.00770	0	0	GCA_902844005
Escherichia coli C1_66	C1_66	ERS3883433	Poultry_Meat	B1	ESCO.0216.00771	0	0	GCA_902844025
Escherichia coli A4_2	A4_2	ERS3883434	Poultry_Meat	E	ESCO.0216.00772	0	0	GCA_902843945
Escherichia coli A1_25	A1_25	ERS3883435	Poultry_Meat	A	ESCO.0216.00774	1	1	GCA_902843875
Escherichia coli TA277	TA277	ERS3883436	Mammal_Faecal	D	ESCO.0216.00775	0	0	GCA_902843935
Escherichia coli E9650	E9650	ERS3883437	Water	B1	ESCO.0216.00776	0	0	GCA_902843925
Escherichia coli E7564	E7564	ERS3883438	Water	B1	ESCO.0216.00777	0	0	GCA_902843855
Escherichia coli C1_101	C1_101	ERS3883439	Poultry_Meat	E	ESCO.0216.00778	0	0	GCA_902843915
Escherichia coli TA146	TA146	ERS3883440	Mammal_Faecal	B1	ESCO.0216.00779	0	1	GCA_902843955
Escherichia coli E9661	E9661	ERS3883441	Water	A	ESCO.0216.00780	0	0	GCA_902843965
Escherichia coli E1428	E1428	ERS3883442	Water	C	ESCO.0216.00781	2	2	GCA_902843865
Escherichia coli 13_1_C11	13_1_C11	ERS3883443	Human_Intestinal	B2	ESCO.0216.00782	0	0	GCA_902843995
Escherichia coli A3_70	A3_70	ERS3883444	Poultry_Meat	A	ESCO.0216.00783	0	0	GCA_902844035
Escherichia coli A4_50	A4_50	ERS3883445	Poultry_Meat	A	ESCO.0216.00784	0	0	GCA_902843845
Escherichia coli 23_3_Ti9	23_3_Ti9	ERS3883446	Human_Intestinal	B2	ESCO.0216.00785	2	1	GCA_902843885
Escherichia coli 29_1_DC3	29_1_DC3	ERS3883447	Human_Intestinal	D	ESCO.0216.00786	2	1	GCA_902843975
Escherichia coli M1213b	M1213b	ERS3883448	Mammal_Faecal	E	ESCO.0216.00787	0	0	GCA_902858985
Escherichia coli E8383	E8383	ERS3883449	Water	B1	ESCO.0216.00788	0	0	GCA_902844155
Escherichia coli H483	H483	ERS3883450	Human_Faecal	A	ESCO.0216.00789	0	0	GCA_902844085
Escherichia coli B1805	B1805	ERS3883451	Bird_Faecal	A	ESCO.0216.00790	0	0	GCA_902844145
Escherichia coli B1728	B1728	ERS3883452	Bird_Faecal	B1	ESCO.0216.00791	0	0	GCA_902844175
Escherichia coli B547	B547	ERS3883453	Bird_Faecal	B1	ESCO.0216.00792	0	0	GCA_902844055
Escherichia coli B1818	B1818	ERS3883454	Bird_Faecal	E	ESCO.0216.00793	0	0	GCA_902844065
Escherichia coli H625	H625	ERS3883455	Human_Faecal	A	ESCO.0216.00794	1	1	GCA_902844105
Escherichia coli A3_36	A3_36	ERS3883456	Poultry_Meat	D	ESCO.0216.00795	0	0	GCA_902844165
Escherichia coli 33_1_Ti5	33_1_Ti5	ERS3883457	Human_Intestinal	B2	ESCO.0216.00796	0	0	GCA_902844045
Escherichia coli B1852	B1852	ERS3883458	Bird_Faecal	A	ESCO.0216.00797	0	0	GCA_902844095
Escherichia coli E9319	E9319	ERS3883459	Water	B2	ESCO.0216.00798	0	0	GCA_902844125
Escherichia coli 12_GNB_025	12_GNB_025	ERS3883460	Human_Extra-intestinal	B2	ESCO.0216.00799	0	0	GCA_902844135
Escherichia coli A1_20	A1_20	ERS3883461	Poultry_Meat	A	ESCO.0216.00800	1	0	GCA_902844115
Escherichia coli A2_32	A2_32	ERS3883462	Poultry_Meat	A	ESCO.0216.00801	0	0	GCA_902844075
Escherichia coli E5895	E5895	ERS3883463	Water	D	ESCO.0216.00802	0	0	GCA_902844215
Escherichia coli E9742	E9742	ERS3883464	Water	A	ESCO.0216.00803	0	0	GCA_902844225
Escherichia coli A4_37	A4_37	ERS3883465	Poultry_Meat	B1	ESCO.0216.00804	0	0	GCA_902844195
Escherichia coli E3885	E3885	ERS3883466	Water	D	ESCO.0216.00805	0	0	GCA_902844185
Escherichia coli E2521	E2521	ERS3883467	Water	D	ESCO.0216.00806	0	0	GCA_902844205
Escherichia coli M638178	M638178	ERS3883468	Human_Extra-intestinal	B2	ESCO.0216.00807	1	1	GCA_902844235
Escherichia coli M802	M802	ERS3883469	Mammal_Faecal	B1	ESCO.0216.00808	0	0	GCA_902844245
Escherichia coli 18_2_AC4	18_2_AC4	ERS3883470	Human_Intestinal	B1	ESCO.0216.00809	0	0	GCA_902844255
Escherichia coli A4_9	A4_9	ERS3883472	Poultry_Meat	E	ESCO.0216.00812	0	0	GCA_902844265
Escherichia coli C3_28	C3_28	ERS3883473	Poultry_Meat	B2	ESCO.0216.00814	1	1	GCA_902844325
Escherichia coli H738	H738	ERS3883474	Human_Faecal	A	ESCO.0216.00815	0	0	GCA_902844365
Escherichia coli TA246	TA246	ERS3883475	Mammal_Faecal	B1	ESCO.0216.00816	0	0	GCA_902844355
Escherichia coli TA376	TA376	ERS3883476	Mammal_Faecal	D	ESCO.0216.00817	0	0	GCA_902844315
Escherichia coli W2_49	W2_49	ERS3883477	Poultry_Meat	B2	ESCO.0216.00818	1	1	GCA_902844385
Escherichia coli E8610	E8610	ERS3883479	Water	B1	ESCO.0216.00820	0	0	GCA_902844295
Escherichia coli 72_2_AC9	72_2_AC9	ERS3883480	Human_Intestinal	B2	ESCO.0216.00821	0	0	GCA_902844345
Escherichia coli 23_1_TC4	23_1_TC4	ERS3883481	Human_Intestinal	B2	ESCO.0216.00822	2	1	GCA_902844285
Escherichia coli B1933	B1933	ERS3883482	Bird_Faecal	A	ESCO.0216.00823	0	0	GCA_902844395
Escherichia coli E5548	E5548	ERS3883483	Water	B1	ESCO.0216.00824	1	1	GCA_902844375
Escherichia coli 44_1_Ti4	44_1_Ti4	ERS3883484	Human_Intestinal	B1	ESCO.0216.00825	2	1	GCA_902844305
Escherichia coli A4_15	A4_15	ERS3883485	Poultry_Meat	A	ESCO.0216.00826	0	0	GCA_902844405
Escherichia coli 29_2_DC4	29_2_DC4	ERS3883486	Human_Intestinal	B2	ESCO.0216.00827	1	0	GCA_902844425
Escherichia coli C1_84	C1_84	ERS3883487	Poultry_Meat	B1	ESCO.0216.00829	0	0	GCA_902844455
Escherichia coli 40_3_R7	40_3_R7	ERS3883488	Human_Intestinal	B2	ESCO.0216.00830	0	0	GCA_902844415
Escherichia coli B1688	B1688	ERS3883489	Bird_Faecal	B1	ESCO.0216.00831	1	1	GCA_902844445
Escherichia coli H1512649	H1512649	ERS3883490	Water	B1	ESCO.0216.00832	0	0	GCA_902844435
Escherichia coli W2_78	W2_78	ERS3883491	Poultry_Meat	A	ESCO.0216.00833	0	0	GCA_902844485
Escherichia coli 73_1_Si1	73_1_Si1	ERS3883492	Human_Intestinal	B1	ESCO.0216.00834	0	0	GCA_902844465
Escherichia coli W1_79	W1_79	ERS3883493	Poultry_Meat	E	ESCO.0216.00835	1	1	GCA_902844495
Escherichia coli M682	M682	ERS3883494	Mammal_Faecal	A	ESCO.0216.00836	0	0	GCA_902844475
Escherichia coli W3_20	W3_20	ERS3883495	Poultry_Meat	B1	ESCO.0216.00837	0	0	GCA_902844615
Escherichia coli A1_14	A1_14	ERS3883496	Poultry_Meat	E	ESCO.0216.00838	0	0	GCA_902844585
Escherichia coli H1508309	H1508309	ERS3883497	Water	B1	ESCO.0216.00839	1	1	GCA_902844505
Escherichia coli 13_3_TC6	13_3_TC6	ERS3883498	Human_Intestinal	B2	ESCO.0216.00840	0	0	GCA_902844625
Escherichia coli B264	B264	ERS3883499	Bird_Faecal	B2	ESCO.0216.00841	1	1	GCA_902844515
Escherichia coli 15_5_C3	15_5_C3	ERS3883500	Human_Intestinal	B2	ESCO.0216.00842	0	0	GCA_902844595
Escherichia coli B525	B525	ERS3883501	Bird_Faecal	B2	ESCO.0216.00843	0	0	GCA_902844525
Escherichia coli 23_4_R13	23_4_R13	ERS3883502	Human_Intestinal	B2	ESCO.0216.00844	2	1	GCA_902844575
Escherichia coli B250	B250	ERS3883503	Bird_Faecal	B1	ESCO.0216.00845	0	0	GCA_902844565
Escherichia coli E4726	E4726	ERS3883504	Water	B1	ESCO.0216.00846	0	0	GCA_902844545
Escherichia coli H053	H053	ERS3883505	Human_Extra-intestinal	A	ESCO.0216.00847	2	1	GCA_902844605
Escherichia coli A2_59	A2_59	ERS3883506	Poultry_Meat	A	ESCO.0216.00848	0	0	GCA_902844555
Escherichia coli 18_1_DC10_redo	18_1_DC10_redo	ERS3883507	Human_Intestinal	B1	ESCO.0216.00850	0	0	GCA_902844535
Escherichia coli E6062	E6062	ERS3883508	Water	B1	ESCO.0216.00851	0	0	GCA_902844635
Escherichia coli TA009	TA009	ERS3883509	Mammal_Faecal	A	ESCO.0216.00852	1	0	GCA_902844645
Escherichia coli B1598	B1598	ERS3883510	Bird_Faecal	D	ESCO.0216.00853	0	0	GCA_902844655
Escherichia coli A2_35	A2_35	ERS3883511	Poultry_Meat	A	ESCO.0216.00854	1	0	GCA_902844675
Escherichia coli B1939	B1939	ERS3883512	Bird_Faecal	B2	ESCO.0216.00855	1	0	GCA_902844685
Escherichia coli 21_1_TC7	21_1_TC7	ERS3883513	Human_Intestinal	B2	ESCO.0216.00856	1	1	GCA_902844665
Escherichia coli B1341	B1341	ERS3883514	Bird_Faecal	D	ESCO.0216.00857	1	1	GCA_902844695
Escherichia coli M663105	M663105	ERS3883515	Human_Extra-intestinal	B2	ESCO.0216.00858	0	0	GCA_902844775
Escherichia coli TA139	TA139	ERS3883516	Mammal_Faecal	B2	ESCO.0216.00861	0	0	GCA_902844735
Escherichia coli C4_100	C4_100	ERS3883517	Poultry_Meat	B2	ESCO.0216.00862	1	1	GCA_902844705
Escherichia coli 58_3_Ti7	58_3_Ti7	ERS3883518	Human_Intestinal	A	ESCO.0216.00863	0	0	GCA_902844755
Escherichia coli W2_87	W2_87	ERS3883519	Poultry_Meat	E	ESCO.0216.00864	0	0	GCA_902844785
Escherichia coli B148	B148	ERS3883520	Bird_Faecal	B1	ESCO.0216.00865	0	0	GCA_902844715
Escherichia coli A2_5	A2_5	ERS3883521	Poultry_Meat	B1	ESCO.0216.00866	1	1	GCA_902844745
Escherichia coli C4_21	C4_21	ERS3883522	Poultry_Meat	B1	ESCO.0216.00867	0	0	GCA_902844765
Escherichia coli E5203	E5203	ERS3883523	Water	A	ESCO.0216.00868	0	0	GCA_902844725
Escherichia coli W4_59	W4_59	ERS3883524	Poultry_Meat	A	ESCO.0216.00869	0	0	GCA_902844965
Escherichia coli H447	H447	ERS3883525	Human_Faecal	A	ESCO.0216.00870	0	0	GCA_902844975
Escherichia coli E5129	E5129	ERS3883526	Water	B1	ESCO.0216.00872	0	0	GCA_902845005
Escherichia coli E2408	E2408	ERS3883527	Water	B1	ESCO.0216.00873	0	0	GCA_902845015
Escherichia coli C4_44	C4_44	ERS3883528	Poultry_Meat	D	ESCO.0216.00874	0	0	GCA_902844995
Escherichia coli 25_2_DC7	25_2_DC7	ERS3883529	Human_Intestinal	D	ESCO.0216.00875	1	0	GCA_902845025
Escherichia coli E9644	E9644	ERS3883530	Water	B2	ESCO.0216.00876	0	0	GCA_902845065
Escherichia coli E2540	E2540	ERS3883531	Water	B1	ESCO.0216.00877	0	0	GCA_902845055
Escherichia coli C1_79	C1_79	ERS3883532	Poultry_Meat	B1	ESCO.0216.00878	0	1	GCA_902845115
Escherichia coli C4_43	C4_43	ERS3883533	Poultry_Meat	D	ESCO.0216.00879	0	0	GCA_902845125
Escherichia coli A1_42	A1_42	ERS3883534	Poultry_Meat	D	ESCO.0216.00880	0	0	GCA_902845095
Escherichia coli B1813	B1813	ERS3883535	Bird_Faecal	D	ESCO.0216.00881	0	0	GCA_902845045
Escherichia coli M660875	M660875	ERS3883536	Human_Faecal	B2	ESCO.0216.00882	1	1	GCA_902845085
Escherichia coli E9693	E9693	ERS3883537	Water	B2	ESCO.0216.00883	3	1	GCA_902845075
Escherichia coli 29_3_DC10	29_3_DC10	ERS3883538	Human_Intestinal	B1	ESCO.0216.00884	1	0	GCA_902845035
Escherichia coli A4_12	A4_12	ERS3883539	Poultry_Meat	E	ESCO.0216.00886	0	0	GCA_902845105
Escherichia coli A1_1	A1_1	ERS3883540	Poultry_Meat	A	ESCO.0216.00887	0	0	GCA_902845165
Escherichia coli BS87	BS87	ERS3883541	Human_Extra-intestinal	B2	ESCO.0216.00888	1	1	GCA_902845135
Escherichia coli W2_75	W2_75	ERS3883542	Poultry_Meat	D	ESCO.0216.00889	0	0	GCA_902845145
Escherichia coli A2_49	A2_49	ERS3883543	Poultry_Meat	A	ESCO.0216.00890	0	0	GCA_902845155
Escherichia coli B1729	B1729	ERS3883544	Bird_Faecal	A	ESCO.0216.00891	0	0	GCA_902845185
Escherichia coli A2_41	A2_41	ERS3883545	Poultry_Meat	A	ESCO.0216.00892	0	0	GCA_902845205
Escherichia coli W2_9	W2_9	ERS3883546	Poultry_Meat	A	ESCO.0216.00893	1	0	GCA_902845225
Escherichia coli E600	E600	ERS3883547	Water	E	ESCO.0216.00894	0	0	GCA_902845195
Escherichia coli 20_1_TC6	20_1_TC6	ERS3883548	Human_Intestinal	B1	ESCO.0216.00895	0	0	GCA_902845175
Escherichia coli B1694	B1694	ERS3883549	Bird_Faecal	D	ESCO.0216.00896	0	0	GCA_902845215
Escherichia coli H482	H482	ERS3883550	Human_Faecal	A	ESCO.0216.00897	0	0	GCA_902845235
Escherichia coli 67_4_Ti7	67_4_Ti7	ERS3883551	Human_Intestinal	A	ESCO.0216.00898	0	0	GCA_902845315
Escherichia coli C4_24	C4_24	ERS3883552	Poultry_Meat	B1	ESCO.0216.00899	1	1	GCA_902845305
Escherichia coli TA119	TA119	ERS3883553	Mammal_Faecal	A	ESCO.0216.00900	0	0	GCA_902845285
Escherichia coli B948	B948	ERS3883554	Bird_Faecal	B2	ESCO.0216.00901	0	0	GCA_902845255
Escherichia coli C1_13	C1_13	ERS3883555	Poultry_Meat	A	ESCO.0216.00902	0	0	GCA_902845245
Escherichia coli W2_16	W2_16	ERS3883556	Poultry_Meat	A	ESCO.0216.00903	0	0	GCA_902845295
Escherichia coli B045	B045	ERS3883557	Bird_Faecal	B2	ESCO.0216.00904	0	0	GCA_902845325
Escherichia coli E4478	E4478	ERS3883558	Water	A	ESCO.0216.00905	0	0	GCA_902845265
Escherichia coli A1_49	A1_49	ERS3883559	Poultry_Meat	B2	ESCO.0216.00906	1	1	GCA_902845275
Escherichia coli A2_36	A2_36	ERS3883560	Poultry_Meat	B1	ESCO.0216.00907	0	0	GCA_902845335
Escherichia coli W3_72	W3_72	ERS3883561	Poultry_Meat	E	ESCO.0216.00908	0	0	GCA_902845345
Escherichia coli E9141	E9141	ERS3883562	Water	A	ESCO.0216.00909	0	0	GCA_902845355
Escherichia coli TA013	TA013	ERS3883563	Mammal_Faecal	A	ESCO.0216.00910	0	0	GCA_902845365
Escherichia coli 63_2_TC7	63_2_TC7	ERS3883564	Human_Intestinal	B2	ESCO.0216.00911	2	1	GCA_902845375
Escherichia coli A3_32	A3_32	ERS3883565	Poultry_Meat	D	ESCO.0216.00912	0	0	GCA_902845425
Escherichia coli E9465	E9465	ERS3883566	Water	B1	ESCO.0216.00913	0	0	GCA_902845395
Escherichia coli C4_42	C4_42	ERS3883567	Poultry_Meat	D	ESCO.0216.00914	0	0	GCA_902845385
Escherichia coli 29_4_DC8	29_4_DC8	ERS3883568	Human_Intestinal	D	ESCO.0216.00915	3	1	GCA_902845415
Escherichia coli E8797	E8797	ERS3883569	Water	D	ESCO.0216.00916	2	1	GCA_902845405
Escherichia coli 21_2_C8	21_2_C8	ERS3883570	Human_Intestinal	B2	ESCO.0216.00917	2	1	GCA_902845515
Escherichia coli B1654	B1654	ERS3883571	Bird_Faecal	B1	ESCO.0216.00918	0	0	GCA_902845485
Escherichia coli E9790	E9790	ERS3883572	Water	A	ESCO.0216.00919	0	0	GCA_902845435
Escherichia coli C3_59	C3_59	ERS3883573	Poultry_Meat	D	ESCO.0216.00920	0	0	GCA_902845505
Escherichia coli 2H_157_1	2H_157_1	ERS3883574	Human_Faecal	A	ESCO.0216.00921	0	0	GCA_902845445
Escherichia coli E6181	E6181	ERS3883575	Water	D	ESCO.0216.00922	3	1	GCA_902845455
Escherichia coli A2_58	A2_58	ERS3883576	Poultry_Meat	A	ESCO.0216.00923	0	0	GCA_902845525
Escherichia coli 12_1_Ti12	12_1_Ti12	ERS3883577	Human_Intestinal	B2	ESCO.0216.00924	0	0	GCA_902845465
Escherichia coli C3_2	C3_2	ERS3883578	Poultry_Meat	A	ESCO.0216.00925	1	1	GCA_902845475
Escherichia coli TA106	TA106	ERS3883579	Mammal_Faecal	D	ESCO.0216.00926	0	0	GCA_902845495
Escherichia coli 68_4_TC14	68_4_TC14	ERS3883580	Human_Intestinal	B1	ESCO.0216.00927	0	0	GCA_902845565
Escherichia coli B1547	B1547	ERS3883581	Bird_Faecal	B2	ESCO.0216.00928	0	0	GCA_902845555
Escherichia coli M761	M761	ERS3883582	Mammal_Faecal	A	ESCO.0216.00929	0	1	GCA_902845545
Escherichia coli E5448	E5448	ERS3883583	Water	A	ESCO.0216.00930	0	0	GCA_902845535
Escherichia coli A1_33	A1_33	ERS3883584	Poultry_Meat	A	ESCO.0216.00931	0	0	GCA_902845585
Escherichia coli POSS_78	POSS_78	ERS3883585	Mammal_Faecal	B2	ESCO.0216.00932	2	1	GCA_902845595
Escherichia coli 13_2_TC5	13_2_TC5	ERS3883586	Human_Intestinal	B2	ESCO.0216.00933	0	0	GCA_902845615
Escherichia coli H492	H492	ERS3883587	Human_Faecal	A	ESCO.0216.00934	0	0	GCA_902845625
Escherichia coli A3_74	A3_74	ERS3883588	Poultry_Meat	A	ESCO.0216.00935	2	1	GCA_902845575
Escherichia coli C2_22	C2_22	ERS3883589	Poultry_Meat	B1	ESCO.0216.00936	0	0	GCA_902845605
Escherichia coli E2427	E2427	ERS3883590	Water	B1	ESCO.0216.00938	0	0	GCA_902845635
Escherichia coli TA447	TA447	ERS3883591	Mammal_Faecal	E	ESCO.0216.00939	0	0	GCA_902845645
Escherichia coli TA383	TA383	ERS3883592	Mammal_Faecal	D	ESCO.0216.00940	0	0	GCA_902845695
Escherichia coli C2_94	C2_94	ERS3883593	Poultry_Meat	E	ESCO.0216.00942	0	0	GCA_902845715
Escherichia coli A4_61	A4_61	ERS3883594	Poultry_Meat	D	ESCO.0216.00943	0	0	GCA_902845655
Escherichia coli A3_61	A3_61	ERS3883595	Poultry_Meat	A	ESCO.0216.00944	0	0	GCA_902845705
Escherichia coli C4_52	C4_52	ERS3883596	Poultry_Meat	A	ESCO.0216.00945	0	0	GCA_902845665
Escherichia coli A3_62	A3_62	ERS3883597	Poultry_Meat	A	ESCO.0216.00946	0	0	GCA_902845765
Escherichia coli E2004	E2004	ERS3883598	Water	B1	ESCO.0216.00947	1	0	GCA_902845805
Escherichia coli 72_5_Ti14	72_5_Ti14	ERS3883599	Human_Intestinal	D	ESCO.0216.00948	0	0	GCA_902845795
Escherichia coli E9427	E9427	ERS3883600	Water	B1	ESCO.0216.00949	0	0	GCA_902845815
Escherichia coli H446	H446	ERS3883601	Human_Faecal	A	ESCO.0216.00951	0	0	GCA_902845855
Escherichia coli E2873	E2873	ERS3883602	Water	D	ESCO.0216.00952	0	0	GCA_902845955
Escherichia coli 3_1_AU1	3_1_AU1	ERS3883603	Human_Intestinal	A	ESCO.0216.00953	0	0	GCA_902845915
Escherichia coli E2061	E2061	ERS3883604	Water	A	ESCO.0216.00954	0	0	GCA_902845925
Escherichia coli C4_2	C4_2	ERS3883605	Poultry_Meat	A	ESCO.0216.00955	0	0	GCA_902845905
Escherichia coli 43_2_R17	43_2_R17	ERS3883606	Human_Intestinal	B1	ESCO.0216.00956	0	0	GCA_902845885
Escherichia coli C2_115	C2_115	ERS3883607	Poultry_Meat	E	ESCO.0216.00957	0	0	GCA_902845865
Escherichia coli W3_32	W3_32	ERS3883608	Poultry_Meat	B1	ESCO.0216.00958	0	0	GCA_902845845
Escherichia coli A1_45	A1_45	ERS3883609	Poultry_Meat	D	ESCO.0216.00959	0	0	GCA_902845965
Escherichia coli B1951	B1951	ERS3883610	Bird_Faecal	A	ESCO.0216.00960	0	0	GCA_902845985
Escherichia coli M675220	M675220	ERS3883611	Human_Faecal	B2	ESCO.0216.00961	0	0	GCA_902845975
Escherichia coli 2H_327_14	2H_327_14	ERS3883612	Human_Faecal	B2	ESCO.0216.00962	0	0	GCA_902846025
Escherichia coli W4_35	W4_35	ERS3883613	Poultry_Meat	B2	ESCO.0216.00963	0	1	GCA_902846005
Escherichia coli 64_Ti5	64_Ti5	ERS3883614	Human_Intestinal	D	ESCO.0216.00964	0	0	GCA_902846055
Escherichia coli E5897	E5897	ERS3883615	Water	B1	ESCO.0216.00965	0	0	GCA_902846035
Escherichia coli W4_17	W4_17	ERS3883616	Poultry_Meat	B1	ESCO.0216.00966	0	0	GCA_902846015
Escherichia coli BS14	BS14	ERS3883617	Human_Extra-intestinal	B2	ESCO.0216.00967	1	1	GCA_902849995
Escherichia coli A2_7	A2_7	ERS3883618	Poultry_Meat	D	ESCO.0216.00968	0	0	GCA_902849865
Escherichia coli POSS_76	POSS_76	ERS3883619	Mammal_Faecal	B2	ESCO.0216.00969	1	1	GCA_902849875
Escherichia coli A2_3	A2_3	ERS3883620	Poultry_Meat	A	ESCO.0216.00970	0	0	GCA_902849905
Escherichia coli M688	M688	ERS3883621	Mammal_Faecal	E	ESCO.0216.00971	0	0	GCA_902850035
Escherichia coli B1725	B1725	ERS3883622	Bird_Faecal	A	ESCO.0216.00972	0	0	GCA_902849855
Escherichia coli A3_11	A3_11	ERS3883623	Poultry_Meat	D	ESCO.0216.00973	0	0	GCA_902846095
Escherichia coli A2_2	A2_2	ERS3883624	Poultry_Meat	A	ESCO.0216.00974	0	0	GCA_902846145
Escherichia coli M652995	M652995	ERS3883625	Human_Extra-intestinal	B2	ESCO.0216.00975	1	1	GCA_902846075
Escherichia coli A4_27	A4_27	ERS3883626	Poultry_Meat	A	ESCO.0216.00976	0	0	GCA_902846175
Escherichia coli E2095	E2095	ERS3883627	Water	B1	ESCO.0216.00977	0	0	GCA_902846235
Escherichia coli E3809	E3809	ERS3883628	Water	A	ESCO.0216.00978	2	1	GCA_902846195
Escherichia coli TA132	TA132	ERS3883629	Mammal_Faecal	D	ESCO.0216.00979	0	0	GCA_902846085
Escherichia coli 16_2_Si18	16_2_Si18	ERS3883630	Human_Intestinal	A	ESCO.0216.00980	0	0	GCA_902846065
Escherichia coli E7267	E7267	ERS3883631	Water	A	ESCO.0216.00981	0	0	GCA_902846115
Escherichia coli C2_93	C2_93	ERS3883632	Poultry_Meat	D	ESCO.0216.00982	0	0	GCA_902846225
Escherichia coli A3_67	A3_67	ERS3883633	Poultry_Meat	A	ESCO.0216.00983	0	0	GCA_902846215
Escherichia coli B103	B103	ERS3883634	Bird_Faecal	B2	ESCO.0216.00984	0	0	GCA_902846185
Escherichia coli 5_2_R8	5_2_R8	ERS3883635	Human_Intestinal	B2	ESCO.0216.00985	0	0	GCA_902846245
Escherichia coli B706	B706	ERS3883636	Bird_Faecal	D	ESCO.0216.00986	0	0	GCA_902846205
Escherichia coli 44_2_Ti11	44_2_Ti11	ERS3883637	Human_Intestinal	B1	ESCO.0216.00987	3	1	GCA_902846155
Escherichia coli E5260	E5260	ERS3883638	Water	A	ESCO.0216.00988	0	0	GCA_902846265
Escherichia coli A2_46	A2_46	ERS3883639	Poultry_Meat	A	ESCO.0216.00989	0	0	GCA_902846295
Escherichia coli B1900	B1900	ERS3883640	Bird_Faecal	A	ESCO.0216.00991	0	0	GCA_902846285
Escherichia coli B377	B377	ERS3883641	Bird_Faecal	B2	ESCO.0216.00992	1	1	GCA_902846275
Escherichia coli C3_6	C3_6	ERS3883642	Poultry_Meat	A	ESCO.0216.00993	0	0	GCA_902846305
Escherichia coli H400	H400	ERS3883643	Human_Faecal	A	ESCO.0216.00994	0	0	GCA_902846395
Escherichia coli H075	H075	ERS3883644	Human_Extra-intestinal	A	ESCO.0216.00995	0	0	GCA_902846345
Escherichia coli B1704	B1704	ERS3883645	Bird_Faecal	B2	ESCO.0216.00996	2	1	GCA_902846325
Escherichia coli A3_8	A3_8	ERS3883646	Poultry_Meat	E	ESCO.0216.00997	0	0	GCA_902846375
Escherichia coli TA423	TA423	ERS3883647	Mammal_Faecal	D	ESCO.0216.00998	0	0	GCA_902846455
Escherichia coli 14_2_R14	14_2_R14	ERS3883648	Human_Intestinal	D	ESCO.0216.00999	0	0	GCA_902846385
Escherichia coli B1927	B1927	ERS3883649	Bird_Faecal	B1	ESCO.0216.01000	0	0	GCA_902846445
Escherichia coli A3_60	A3_60	ERS3883650	Poultry_Meat	D	ESCO.0216.01001	0	0	GCA_902846405
Escherichia coli E5183	E5183	ERS3883651	Water	A	ESCO.0216.01002	0	0	GCA_902846435
Escherichia coli 23_2_AC12	23_2_AC12	ERS3883652	Human_Intestinal	B2	ESCO.0216.01003	2	1	GCA_902846335
Escherichia coli W4_48	W4_48	ERS3883653	Poultry_Meat	A	ESCO.0216.01004	0	0	GCA_902846365
Escherichia coli B1929	B1929	ERS3883654	Bird_Faecal	A	ESCO.0216.01005	0	0	GCA_902846415
Escherichia coli 65_2_AC1	65_2_AC1	ERS3883655	Human_Intestinal	A	ESCO.0216.01006	0	0	GCA_902846425
Escherichia coli C2_16	C2_16	ERS3883656	Poultry_Meat	A	ESCO.0216.01007	0	0	GCA_902846355
Escherichia coli E9890	E9890	ERS3883657	Water	B1	ESCO.0216.01008	0	0	GCA_902846315
Escherichia coli 1330_2_1_WA_Bloom	1330_2_1_WA_Bloom	ERS3883658	Water	B1	ESCO.0216.01009	1	1	GCA_902846495
Escherichia coli W3_57	W3_57	ERS3883659	Poultry_Meat	A	ESCO.0216.01010	0	0	GCA_902846475
Escherichia coli B778	B778	ERS3883660	Bird_Faecal	A	ESCO.0216.01011	0	0	GCA_902846465
Escherichia coli W4_1	W4_1	ERS3883661	Poultry_Meat	A	ESCO.0216.01012	0	0	GCA_902846505
Escherichia coli C4_33	C4_33	ERS3883662	Poultry_Meat	B2	ESCO.0216.01013	1	1	GCA_902846485
Escherichia coli C1_95	C1_95	ERS3883663	Poultry_Meat	D	ESCO.0216.01014	0	0	GCA_902846565
Escherichia coli E2590	E2590	ERS3883664	Water	B1	ESCO.0216.01015	0	0	GCA_902846515
Escherichia coli TA133	TA133	ERS3883665	Mammal_Faecal	D	ESCO.0216.01016	1	0	GCA_902846535
Escherichia coli H242	H242	ERS3883666	Human_Extra-intestinal	A	ESCO.0216.01017	0	0	GCA_902846555
Escherichia coli A3_64	A3_64	ERS3883667	Poultry_Meat	B1	ESCO.0216.01018	0	0	GCA_902846545
Escherichia coli E7553	E7553	ERS3883668	Water	B1	ESCO.0216.01019	0	0	GCA_902846575
Escherichia coli B1853	B1853	ERS3883669	Bird_Faecal	A	ESCO.0216.01020	0	0	GCA_902846525
Escherichia coli H389	H389	ERS3883670	Human_Faecal	A	ESCO.0216.01021	0	0	GCA_902846635
Escherichia coli B894	B894	ERS3883671	Bird_Faecal	B1	ESCO.0216.01022	0	0	GCA_902846615
Escherichia coli 26_1_C13	26_1_C13	ERS3883672	Human_Intestinal	D	ESCO.0216.01023	1	1	GCA_902846595
Escherichia coli H656	H656	ERS3883673	Human_Faecal	A	ESCO.0216.01025	0	0	GCA_902846605
Escherichia coli TA098	TA098	ERS3883674	Mammal_Faecal	B2	ESCO.0216.01026	0	0	GCA_902846625
Escherichia coli E9432	E9432	ERS3883675	Water	B1	ESCO.0216.01027	0	0	GCA_902846655
Escherichia coli 2H_145_14	2H_145_14	ERS3883676	Human_Faecal	C	ESCO.0216.01028	1	1	GCA_902846585
Escherichia coli TA078	TA078	ERS3883677	Mammal_Faecal	B1	ESCO.0216.01029	0	0	GCA_902846645
Escherichia coli B1735	B1735	ERS3883678	Bird_Faecal	B1	ESCO.0216.01030	0	0	GCA_902846685
Escherichia coli E5415	E5415	ERS3883679	Water	B1	ESCO.0216.01031	0	0	GCA_902846705
Escherichia coli C3_22	C3_22	ERS3883680	Poultry_Meat	B1	ESCO.0216.01032	0	0	GCA_902846665
Escherichia coli 69_1_TC1	69_1_TC1	ERS3883681	Human_Intestinal	B2	ESCO.0216.01033	0	0	GCA_902846695
Escherichia coli TA317	TA317	ERS3883682	Mammal_Faecal	B1	ESCO.0216.01034	0	0	GCA_902846675
Escherichia coli GOOG6	GOOG6	ERS3883683	Water	B1	ESCO.0216.01035	0	0	GCA_902846715
Escherichia coli E2469	E2469	ERS3883684	Water	B1	ESCO.0216.01036	0	0	GCA_902846725
Escherichia coli E2712	E2712	ERS3883685	Water	A	ESCO.0216.01037	0	0	GCA_902846735
Escherichia coli B1565	B1565	ERS3883686	Bird_Faecal	D	ESCO.0216.01038	0	0	GCA_902846755
Escherichia coli 14_1_R13	14_1_R13	ERS3883687	Human_Intestinal	D	ESCO.0216.01039	0	0	GCA_902846745
Escherichia coli TA058	TA058	ERS3883688	Mammal_Faecal	D	ESCO.0216.01040	0	0	GCA_902846775
Escherichia coli B1089	B1089	ERS3883689	Bird_Faecal	D	ESCO.0216.01041	0	0	GCA_902846765
Escherichia coli C1_1	C1_1	ERS3883690	Poultry_Meat	A	ESCO.0216.01042	0	0	GCA_902846855
Escherichia coli H354	H354	ERS3883691	Human_Extra-intestinal	F	ESCO.0216.01043	0	0	GCA_902846805
Escherichia coli C4_53	C4_53	ERS3883692	Poultry_Meat	E	ESCO.0216.01044	0	0	GCA_902846845
Escherichia coli W1_67	W1_67	ERS3883693	Poultry_Meat	A	ESCO.0216.01045	0	0	GCA_902846825
Escherichia coli E2938	E2938	ERS3883694	Water	B1	ESCO.0216.01046	0	0	GCA_902846815
Escherichia coli CD_59_LN3	CD_59_LN3	ERS3883695	Human_Extra-intestinal	A	ESCO.0216.01047	0	0	GCA_902846835
Escherichia coli C2_12	C2_12	ERS3883696	Poultry_Meat	A	ESCO.0216.01048	0	1	GCA_902846795
Escherichia coli 16_3_C13	16_3_C13	ERS3883697	Human_Intestinal	A	ESCO.0216.01049	0	0	GCA_902846785
Escherichia coli DMG_2015_G2	DMG_2015_G2	ERS3883698	Human_Faecal	B2	ESCO.0216.01050	1	1	GCA_902846865
Escherichia coli E2711	E2711	ERS3883699	Water	B1	ESCO.0216.01051	0	0	GCA_902846905
Escherichia coli 67_1_Ti13	67_1_Ti13	ERS3883700	Human_Intestinal	D	ESCO.0216.01052	0	0	GCA_902846885
Escherichia coli E3466	E3466	ERS3883701	Water	B1	ESCO.0216.01053	3	1	GCA_902846895
Escherichia coli E4830	E4830	ERS3883702	Water	B1	ESCO.0216.01054	0	0	GCA_902846875
Escherichia coli DMG_1993	DMG_1993	ERS3883703	Human_Faecal	B2	ESCO.0216.01055	1	0	GCA_902846945
Escherichia coli E8272	E8272	ERS3883704	Water	B1	ESCO.0216.01056	0	0	GCA_902846935
Escherichia coli 66_1_AC1	66_1_AC1	ERS3883705	Human_Intestinal	D	ESCO.0216.01057	0	0	GCA_902846975
Escherichia coli 65_1_AC2	65_1_AC2	ERS3883706	Human_Intestinal	D	ESCO.0216.01058	0	0	GCA_902846985
Escherichia coli B1783	B1783	ERS3883707	Bird_Faecal	B2	ESCO.0216.01059	0	0	GCA_902846925
Escherichia coli C4_35	C4_35	ERS3883708	Poultry_Meat	B2	ESCO.0216.01060	1	1	GCA_902846965
Escherichia coli M658539	M658539	ERS3883709	Human_Faecal	B2	ESCO.0216.01061	0	0	GCA_902846955
Escherichia coli H287	H287	ERS3883710	Human_Faecal	A	ESCO.0216.01062	0	1	GCA_902846915
Escherichia coli B1317	B1317	ERS3883711	Bird_Faecal	B2	ESCO.0216.01063	0	0	GCA_902847005
Escherichia coli E5493	E5493	ERS3883712	Water	B1	ESCO.0216.01064	0	0	GCA_902847015
Escherichia coli W4_40	W4_40	ERS3883713	Poultry_Meat	A	ESCO.0216.01065	1	0	GCA_902846995
Escherichia coli A2_47	A2_47	ERS3883714	Poultry_Meat	A	ESCO.0216.01066	1	0	GCA_902849935
Escherichia coli 15_7_TC2	15_7_TC2	ERS3883715	Human_Intestinal	B2	ESCO.0216.01067	0	0	GCA_902849845
Escherichia coli B1894	B1894	ERS3883716	Bird_Faecal	A	ESCO.0216.01068	0	0	GCA_902849885
Escherichia coli C2_117	C2_117	ERS3883717	Poultry_Meat	B2	ESCO.0216.01069	1	1	GCA_902849985
Escherichia coli A4_14	A4_14	ERS3883718	Poultry_Meat	B1	ESCO.0216.01070	1	1	GCA_902849955
Escherichia coli C1_111	C1_111	ERS3883719	Poultry_Meat	E	ESCO.0216.01071	0	0	GCA_902850015
Escherichia coli A3_9	A3_9	ERS3883720	Poultry_Meat	E	ESCO.0216.01072	0	0	GCA_902850025
Escherichia coli 8_1_AC8	8_1_AC8	ERS3883721	Human_Intestinal	D	ESCO.0216.01073	0	0	GCA_902847115
Escherichia coli W3_61	W3_61	ERS3883722	Poultry_Meat	A	ESCO.0216.01074	0	0	GCA_902847035
Escherichia coli C1_90	C1_90	ERS3883723	Poultry_Meat	A	ESCO.0216.01075	0	0	GCA_902847215
Escherichia coli A4_29	A4_29	ERS3883724	Poultry_Meat	D	ESCO.0216.01076	0	0	GCA_902847135
Escherichia coli A3_23	A3_23	ERS3883725	Poultry_Meat	A	ESCO.0216.01077	0	0	GCA_902847025
Escherichia coli E5021	E5021	ERS3883726	Water	A	ESCO.0216.01078	0	0	GCA_902847065
Escherichia coli H472	H472	ERS3883727	Human_Faecal	A	ESCO.0216.01079	0	0	GCA_902847165
Escherichia coli C2_46	C2_46	ERS3883728	Poultry_Meat	D	ESCO.0216.01080	0	0	GCA_902847055
Escherichia coli C3_39	C3_39	ERS3883729	Poultry_Meat	A	ESCO.0216.01081	0	0	GCA_902847125
Escherichia coli B1056	B1056	ERS3883730	Bird_Faecal	A	ESCO.0216.01082	0	0	GCA_902847175
Escherichia coli 2_1_P20	2_1_P20	ERS3883731	Human_Intestinal	B2	ESCO.0216.01083	2	1	GCA_902847185
Escherichia coli M747	M747	ERS3883732	Mammal_Faecal	A	ESCO.0216.01085	0	0	GCA_902847085
Escherichia coli A3_18	A3_18	ERS3883733	Poultry_Meat	A	ESCO.0216.01086	0	0	GCA_902847155
Escherichia coli B1801	B1801	ERS3883734	Bird_Faecal	A	ESCO.0216.01087	0	0	GCA_902847095
Escherichia coli A4_11	A4_11	ERS3883735	Poultry_Meat	A	ESCO.0216.01088	1	0	GCA_902847075
Escherichia coli E6042	E6042	ERS3883736	Water	E	ESCO.0216.01089	0	0	GCA_902847205
Escherichia coli 24_1_Si1	24_1_Si1	ERS3883737	Human_Intestinal	B1	ESCO.0216.01090	1	1	GCA_902847195
Escherichia coli E5060	E5060	ERS3883738	Water	B1	ESCO.0216.01091	0	0	GCA_902847145
Escherichia coli W3_24	W3_24	ERS3883739	Poultry_Meat	B1	ESCO.0216.01092	0	0	GCA_902847045
Escherichia coli TA403	TA403	ERS3883740	Mammal_Faecal	B1	ESCO.0216.01094	0	0	GCA_902847105
Escherichia coli C4_36	C4_36	ERS3883741	Poultry_Meat	D	ESCO.0216.01095	4	3	GCA_902847225
Escherichia coli B868	B868	ERS3883742	Bird_Faecal	A	ESCO.0216.01096	0	0	GCA_902847245
Escherichia coli E8085	E8085	ERS3883743	Water	B1	ESCO.0216.01097	0	0	GCA_902847235
Escherichia coli 37_2_AC20	37_2_AC20	ERS3883744	Human_Intestinal	B1	ESCO.0216.01098	0	0	GCA_902847395
Escherichia coli A2_30	A2_30	ERS3883745	Poultry_Meat	D	ESCO.0216.01099	0	0	GCA_902847275
Escherichia coli E8660	E8660	ERS3883746	Water	A	ESCO.0216.01100	0	0	GCA_902847325
Escherichia coli B1921	B1921	ERS3883747	Bird_Faecal	A	ESCO.0216.01101	1	1	GCA_902847365
Escherichia coli DMG_1998	DMG_1998	ERS3883748	Human_Faecal	B2	ESCO.0216.01102	1	0	GCA_902847255
Escherichia coli C3_43	C3_43	ERS3883749	Poultry_Meat	E	ESCO.0216.01103	0	0	GCA_902847305
Escherichia coli H418	H418	ERS3883750	Human_Faecal	A	ESCO.0216.01105	0	0	GCA_902847265
Escherichia coli C2_44	C2_44	ERS3883751	Poultry_Meat	D	ESCO.0216.01106	0	0	GCA_902847385
Escherichia coli B1815	B1815	ERS3883752	Bird_Faecal	A	ESCO.0216.01107	0	0	GCA_902847315
Escherichia coli 23_2_Ti8	23_2_Ti8	ERS3883753	Human_Intestinal	B2	ESCO.0216.01108	2	1	GCA_902847335
Escherichia coli C1_3	C1_3	ERS3883754	Poultry_Meat	A	ESCO.0216.01109	0	0	GCA_902847415
Escherichia coli E4068	E4068	ERS3883755	Water	E	ESCO.0216.01110	0	0	GCA_902847375
Escherichia coli C1_102	C1_102	ERS3883756	Poultry_Meat	E	ESCO.0216.01111	0	0	GCA_902847405
Escherichia coli 2H_315_15	2H_315_15	ERS3883757	Human_Faecal	A	ESCO.0216.01112	0	0	GCA_902847355
Escherichia coli W1_2	W1_2	ERS3883758	Poultry_Meat	A	ESCO.0216.01113	0	0	GCA_902847285
Escherichia coli H157	H157	ERS3883759	Human_Faecal	A	ESCO.0216.01114	0	0	GCA_902847295
Escherichia coli 8_2_Ti16_redo	8_2_Ti16_redo	ERS3883760	Human_Intestinal	A	ESCO.0216.01115	0	0	GCA_902847345
Escherichia coli C2_53	C2_53	ERS3883761	Poultry_Meat	A	ESCO.0216.01116	0	0	GCA_902847595
Escherichia coli 68_2_Ti3	68_2_Ti3	ERS3883762	Human_Intestinal	B1	ESCO.0216.01117	0	0	GCA_902847475
Escherichia coli TA338	TA338	ERS3883763	Mammal_Faecal	A	ESCO.0216.01118	1	1	GCA_902847555
Escherichia coli A1_40	A1_40	ERS3883764	Poultry_Meat	D	ESCO.0216.01119	0	0	GCA_902858975
Escherichia coli 16_4_Ti11	16_4_Ti11	ERS3883765	Human_Intestinal	A	ESCO.0216.01120	0	0	GCA_902847585
Escherichia coli A4_32	A4_32	ERS3883766	Poultry_Meat	E	ESCO.0216.01121	0	0	GCA_902847505
Escherichia coli B1751	B1751	ERS3883767	Bird_Faecal	A	ESCO.0216.01122	0	0	GCA_902847445
Escherichia coli C2_18	C2_18	ERS3883768	Poultry_Meat	A	ESCO.0216.01124	1	1	GCA_902847515
Escherichia coli W2_76	W2_76	ERS3883769	Poultry_Meat	D	ESCO.0216.01125	0	0	GCA_902847605
Escherichia coli B771	B771	ERS3883770	Bird_Faecal	D	ESCO.0216.01126	0	0	GCA_902847615
Escherichia coli 42_1_R2	42_1_R2	ERS3883771	Human_Intestinal	A	ESCO.0216.01128	0	0	GCA_902847535
Escherichia coli M660876	M660876	ERS3883772	Human_Faecal	B2	ESCO.0216.01129	1	1	GCA_902847485
Escherichia coli A4_28b	A4_28b	ERS3883773	Poultry_Meat	A	ESCO.0216.01130	0	0	GCA_902847455
Escherichia coli B1925	B1925	ERS3883774	Bird_Faecal	A	ESCO.0216.01131	0	0	GCA_902847525
Escherichia coli B1864	B1864	ERS3883775	Bird_Faecal	A	ESCO.0216.01132	0	0	GCA_902847575
Escherichia coli TA097	TA097	ERS3883776	Mammal_Faecal	B1	ESCO.0216.01133	0	1	GCA_902847565
Escherichia coli B1914	B1914	ERS3883777	Bird_Faecal	A	ESCO.0216.01134	0	0	GCA_902847545
Escherichia coli H034	H034	ERS3883778	Human_Extra-intestinal	A	ESCO.0216.01135	0	0	GCA_902847425
Escherichia coli A4_33	A4_33	ERS3883779	Poultry_Meat	A	ESCO.0216.01136	0	0	GCA_902847495
Escherichia coli 68_3_TC19	68_3_TC19	ERS3883780	Human_Intestinal	D	ESCO.0216.01137	0	0	GCA_902847465
Escherichia coli W1_76	W1_76	ERS3883781	Poultry_Meat	D	ESCO.0216.01138	0	0	GCA_902847435
Escherichia coli E8382	E8382	ERS3883782	Water	A	ESCO.0216.01139	0	0	GCA_902847745
Escherichia coli H1513189	H1513189	ERS3883783	Water	A	ESCO.0216.01140	0	0	GCA_902847645
Escherichia coli 14_4_DC7	14_4_DC7	ERS3883784	Human_Intestinal	D	ESCO.0216.01141	0	0	GCA_902847765
Escherichia coli B1928	B1928	ERS3883785	Bird_Faecal	A	ESCO.0216.01142	0	0	GCA_902847815
Escherichia coli 7_14_25	7_14_25	ERS3883786	Human_Intestinal	C	ESCO.0216.01143	0	0	GCA_902847675
Escherichia coli H002	H002	ERS3883787	Human_Extra-intestinal	A	ESCO.0216.01144	1	1	GCA_902847695
Escherichia coli C3_8	C3_8	ERS3883788	Poultry_Meat	C	ESCO.0216.01145	1	1	GCA_902847795
Escherichia coli B1867	B1867	ERS3883789	Bird_Faecal	A	ESCO.0216.01146	0	0	GCA_902847715
Escherichia coli B1883	B1883	ERS3883790	Bird_Faecal	A	ESCO.0216.01147	0	0	GCA_902847725
Escherichia coli 67_3_Ti10	67_3_Ti10	ERS3883791	Human_Intestinal	D	ESCO.0216.01148	0	0	GCA_902847655
Escherichia coli B1832	B1832	ERS3883792	Bird_Faecal	B1	ESCO.0216.01149	1	1	GCA_902847805
Escherichia coli C4_48	C4_48	ERS3883793	Poultry_Meat	A	ESCO.0216.01150	0	0	GCA_902847775
Escherichia coli A4_3	A4_3	ERS3883794	Poultry_Meat	B1	ESCO.0216.01151	1	1	GCA_902847635
Escherichia coli E2726	E2726	ERS3883795	Water	A	ESCO.0216.01153	0	0	GCA_902847785
Escherichia coli 6_1_TC16	6_1_TC16	ERS3883796	Human_Intestinal	B2	ESCO.0216.01154	0	0	GCA_902847735
Escherichia coli C2_110	C2_110	ERS3883797	Poultry_Meat	B2	ESCO.0216.01155	1	1	GCA_902847755
Escherichia coli C2_34	C2_34	ERS3883798	Poultry_Meat	B1	ESCO.0216.01156	0	0	GCA_902847625
Escherichia coli C3_9	C3_9	ERS3883799	Poultry_Meat	A	ESCO.0216.01157	1	1	GCA_902847705
Escherichia coli B1573	B1573	ERS3883800	Bird_Faecal	B2	ESCO.0216.01158	0	0	GCA_902847685
Escherichia coli TA137	TA137	ERS3883801	Mammal_Faecal	A	ESCO.0216.01159	1	0	GCA_902847665
Escherichia coli E5476	E5476	ERS3883802	Water	B1	ESCO.0216.01160	0	0	GCA_902847855
Escherichia coli B1696	B1696	ERS3883803	Bird_Faecal	A	ESCO.0216.01161	1	1	GCA_902847885
Escherichia coli 6_14_6B	6_14_6B	ERS3883804	Human_Intestinal	E	ESCO.0216.01162	0	0	GCA_902847935
Escherichia coli B1877	B1877	ERS3883805	Bird_Faecal	A	ESCO.0216.01163	0	0	GCA_902847895
Escherichia coli E7355	E7355	ERS3883806	Water	B1	ESCO.0216.01164	0	0	GCA_902847875
Escherichia coli 9_5_R1	9_5_R1	ERS3883807	Human_Intestinal	B2	ESCO.0216.01166	0	0	GCA_902847905
Escherichia coli Hinze_Dam1	Hinze_Dam1	ERS3883808	Water	B1	ESCO.0216.01167	0	0	GCA_902847925
Escherichia coli 16_1_Ti5	16_1_Ti5	ERS3883809	Human_Intestinal	A	ESCO.0216.01168	0	0	GCA_902847825
Escherichia coli 11_1_Ti6	11_1_Ti6	ERS3883810	Human_Intestinal	D	ESCO.0216.01169	0	0	GCA_902847835
Escherichia coli B1768	B1768	ERS3883811	Bird_Faecal	A	ESCO.0216.01170	0	0	GCA_902847915
Escherichia coli H375	H375	ERS3883812	Human_Faecal	A	ESCO.0216.01171	0	0	GCA_902847845
Escherichia coli H604	H604	ERS3883813	Human_Faecal	A	ESCO.0216.01172	0	0	GCA_902847865
Escherichia coli A4_16	A4_16	ERS3883814	Poultry_Meat	D	ESCO.0216.01173	0	0	GCA_902850005
Escherichia coli B1734	B1734	ERS3883815	Bird_Faecal	B1	ESCO.0216.01174	0	0	GCA_902858955
Escherichia coli 1_3_Ti10	1_3_Ti10	ERS3883816	Human_Intestinal	D	ESCO.0216.01175	0	0	GCA_902849925
Escherichia coli C2_58	C2_58	ERS3883817	Poultry_Meat	A	ESCO.0216.01176	0	0	GCA_902849945
Escherichia coli W4_68	W4_68	ERS3883818	Poultry_Meat	A	ESCO.0216.01177	0	0	GCA_902850175
Escherichia coli 4_1_C3	4_1_C3	ERS3883819	Human_Intestinal	D	ESCO.0216.01178	0	0	GCA_902850215
Escherichia coli B1857	B1857	ERS3883820	Bird_Faecal	A	ESCO.0216.01180	0	0	GCA_902850085
Escherichia coli 2H_276_5	2H_276_5	ERS3883821	Human_Faecal	B2	ESCO.0216.01181	0	1	GCA_902848035
Escherichia coli B531	B531	ERS3883822	Bird_Faecal	B1	ESCO.0216.01182	0	0	GCA_902848065
Escherichia coli A4_49	A4_49	ERS3883823	Poultry_Meat	A	ESCO.0216.01183	0	0	GCA_902848055
Escherichia coli B1503	B1503	ERS3883824	Bird_Faecal	B1	ESCO.0216.01184	0	1	GCA_902848005
Escherichia coli C4_41	C4_41	ERS3883825	Poultry_Meat	D	ESCO.0216.01185	0	0	GCA_902848085
Escherichia coli W1_66	W1_66	ERS3883826	Poultry_Meat	A	ESCO.0216.01186	0	0	GCA_902848015
Escherichia coli M471	M471	ERS3883827	Mammal_Faecal	B1	ESCO.0216.01187	0	0	GCA_902847985
Escherichia coli B1699	B1699	ERS3883828	Bird_Faecal	D	ESCO.0216.01188	0	0	GCA_902847945
Escherichia coli E4150	E4150	ERS3883829	Water	B1	ESCO.0216.01189	0	0	GCA_902848025
Escherichia coli A4_35	A4_35	ERS3883830	Poultry_Meat	A	ESCO.0216.01190	0	0	GCA_902848105
Escherichia coli B1859	B1859	ERS3883831	Bird_Faecal	A	ESCO.0216.01191	0	0	GCA_902847955
Escherichia coli C2_45	C2_45	ERS3883832	Poultry_Meat	D	ESCO.0216.01192	0	0	GCA_902848115
Escherichia coli 10_1_R6	10_1_R6	ERS3883833	Human_Intestinal	B2	ESCO.0216.01193	0	0	GCA_902848045
Escherichia coli B1814	B1814	ERS3883834	Bird_Faecal	A	ESCO.0216.01194	1	0	GCA_902847995
Escherichia coli 70_1_AC3	70_1_AC3	ERS3883835	Human_Intestinal	D	ESCO.0216.01195	0	0	GCA_902847965
Escherichia coli B1825	B1825	ERS3883836	Bird_Faecal	A	ESCO.0216.01196	0	0	GCA_902847975
Escherichia coli W3_63	W3_63	ERS3883837	Poultry_Meat	A	ESCO.0216.01197	0	0	GCA_902848125
Escherichia coli H621	H621	ERS3883838	Human_Faecal	A	ESCO.0216.01198	0	0	GCA_902848075
Escherichia coli C1_38	C1_38	ERS3883839	Poultry_Meat	A	ESCO.0216.01199	0	0	GCA_902848095
Escherichia coli W3_58	W3_58	ERS3883840	Poultry_Meat	A	ESCO.0216.01200	0	0	GCA_902848135
Escherichia coli 2H_68_14	2H_68_14	ERS3883841	Human_Faecal	B2	ESCO.0216.01201	0	0	GCA_902848145
Escherichia coli A2_31	A2_31	ERS3883842	Poultry_Meat	A	ESCO.0216.01203	0	0	GCA_902848235
Escherichia coli B1675	B1675	ERS3883843	Bird_Faecal	A	ESCO.0216.01204	1	0	GCA_902848165
Escherichia coli B1803	B1803	ERS3883844	Bird_Faecal	A	ESCO.0216.01205	0	0	GCA_902848285
Escherichia coli 7_3_R4	7_3_R4	ERS3883845	Human_Intestinal	D	ESCO.0216.01206	0	0	GCA_902848335
Escherichia coli B1940	B1940	ERS3883846	Bird_Faecal	A	ESCO.0216.01208	0	0	GCA_902848305
Escherichia coli 7_14_6A	7_14_6A	ERS3883847	Human_Intestinal	B1	ESCO.0216.01209	0	0	GCA_902848315
Escherichia coli C4_38	C4_38	ERS3883848	Poultry_Meat	D	ESCO.0216.01210	0	0	GCA_902848175
Escherichia coli C3_15	C3_15	ERS3883849	Poultry_Meat	A	ESCO.0216.01211	0	0	GCA_902848185
Escherichia coli C3_12	C3_12	ERS3883850	Poultry_Meat	A	ESCO.0216.01212	0	0	GCA_902848325
Escherichia coli C3_10	C3_10	ERS3883851	Poultry_Meat	A	ESCO.0216.01213	0	0	GCA_902848225
Escherichia coli 4_2_Ti8	4_2_Ti8	ERS3883852	Human_Intestinal	D	ESCO.0216.01214	0	0	GCA_902848265
Escherichia coli TA111	TA111	ERS3883853	Mammal_Faecal	A	ESCO.0216.01215	0	0	GCA_902848215
Escherichia coli B1544	B1544	ERS3883854	Bird_Faecal	D	ESCO.0216.01216	0	0	GCA_902848245
Escherichia coli E4921	E4921	ERS3883855	Water	B1	ESCO.0216.01217	0	0	GCA_902848155
Escherichia coli B1850	B1850	ERS3883856	Bird_Faecal	A	ESCO.0216.01218	2	1	GCA_902848205
Escherichia coli A3_16	A3_16	ERS3883857	Poultry_Meat	C	ESCO.0216.01219	1	1	GCA_902848275
Escherichia coli A3_52	A3_52	ERS3883858	Poultry_Meat	D	ESCO.0216.01220	1	0	GCA_902848255
Escherichia coli W4_22	W4_22	ERS3883859	Poultry_Meat	B1	ESCO.0216.01222	0	0	GCA_902848195
Escherichia coli 16_5_Ti20	16_5_Ti20	ERS3883860	Human_Intestinal	A	ESCO.0216.01223	0	0	GCA_902848295
Escherichia coli 2H_255_4	2H_255_4	ERS3883861	Human_Faecal	A	ESCO.0216.01224	0	0	GCA_902848345
Escherichia coli C3_14	C3_14	ERS3883862	Poultry_Meat	A	ESCO.0216.01225	0	0	GCA_902848495
Escherichia coli H317	H317	ERS3883863	Human_Extra-intestinal	A	ESCO.0216.01226	0	0	GCA_902848515
Escherichia coli H315	H315	ERS3883864	Human_Extra-intestinal	A	ESCO.0216.01227	0	0	GCA_902848415
Escherichia coli 2H_228_15	2H_228_15	ERS3883865	Human_Faecal	A	ESCO.0216.01228	0	0	GCA_902848455
Escherichia coli B1912	B1912	ERS3883866	Bird_Faecal	A	ESCO.0216.01229	0	0	GCA_902848535
Escherichia coli B1809	B1809	ERS3883867	Bird_Faecal	A	ESCO.0216.01230	0	0	GCA_902848505
Escherichia coli H572	H572	ERS3883868	Human_Extra-intestinal	A	ESCO.0216.01231	0	0	GCA_902848375
Escherichia coli 2H_319_6	2H_319_6	ERS3883869	Human_Faecal	A	ESCO.0216.01232	0	0	GCA_902848425
Escherichia coli TA120	TA120	ERS3883870	Mammal_Faecal	D	ESCO.0216.01233	0	0	GCA_902848355
Escherichia coli 72_4_Ti9	72_4_Ti9	ERS3883871	Human_Intestinal	D	ESCO.0216.01234	0	0	GCA_902848435
Escherichia coli 6_14_8	6_14_8	ERS3883872	Human_Intestinal	B1	ESCO.0216.01235	1	1	GCA_902848365
Escherichia coli E2506	E2506	ERS3883873	Water	B1	ESCO.0216.01237	0	0	GCA_902848485
Escherichia coli E3071	E3071	ERS3883874	Water	A	ESCO.0216.01238	0	0	GCA_902848465
Escherichia coli B1820	B1820	ERS3883875	Bird_Faecal	A	ESCO.0216.01239	0	0	GCA_902848385
Escherichia coli 65_3_TC1	65_3_TC1	ERS3883876	Human_Intestinal	D	ESCO.0216.01241	0	0	GCA_902848395
Escherichia coli E4980	E4980	ERS3883877	Water	B1	ESCO.0216.01242	0	0	GCA_902848445
Escherichia coli TA135	TA135	ERS3883878	Mammal_Faecal	B1	ESCO.0216.01243	0	0	GCA_902848525
Escherichia coli B1802	B1802	ERS3883879	Bird_Faecal	A	ESCO.0216.01244	0	0	GCA_902848475
Escherichia coli C3_37	C3_37	ERS3883880	Poultry_Meat	D	ESCO.0216.01245	0	0	GCA_902848405
Escherichia coli H529	H529	ERS3883881	Human_Faecal	A	ESCO.0216.01246	0	0	GCA_902848705
Escherichia coli B1824	B1824	ERS3883882	Bird_Faecal	A	ESCO.0216.01247	0	0	GCA_902848555
Escherichia coli 7_14_27	7_14_27	ERS3883883	Human_Intestinal	A	ESCO.0216.01248	0	0	GCA_902848725
Escherichia coli C3_13	C3_13	ERS3883884	Poultry_Meat	A	ESCO.0216.01249	0	0	GCA_902848645
Escherichia coli 72_3_TC1	72_3_TC1	ERS3883885	Human_Intestinal	B2	ESCO.0216.01250	0	0	GCA_902848695
Escherichia coli C3_36	C3_36	ERS3883886	Poultry_Meat	D	ESCO.0216.01251	0	0	GCA_902848575
Escherichia coli A2_33	A2_33	ERS3883887	Poultry_Meat	A	ESCO.0216.01252	0	0	GCA_902848545
Escherichia coli A3_31	A3_31	ERS3883888	Poultry_Meat	A	ESCO.0216.01253	0	0	GCA_902848635
Escherichia coli C3_3	C3_3	ERS3883889	Poultry_Meat	A	ESCO.0216.01254	1	1	GCA_902848615
Escherichia coli E9472	E9472	ERS3883890	Water	B2	ESCO.0216.01255	0	0	GCA_902848665
Escherichia coli W1_80	W1_80	ERS3883891	Poultry_Meat	E	ESCO.0216.01256	1	1	GCA_902848735
Escherichia coli 2H_343_1	2H_343_1	ERS3883892	Human_Faecal	A	ESCO.0216.01257	1	1	GCA_902848595
Escherichia coli B1757	B1757	ERS3883893	Bird_Faecal	A	ESCO.0216.01258	0	0	GCA_902848685
Escherichia coli C3_40	C3_40	ERS3883894	Poultry_Meat	A	ESCO.0216.01259	0	0	GCA_902848565
Escherichia coli C4_17	C4_17	ERS3883895	Poultry_Meat	A	ESCO.0216.01260	1	1	GCA_902848675
Escherichia coli TA257	TA257	ERS3883896	Mammal_Faecal	A	ESCO.0216.01261	0	0	GCA_902848625
Escherichia coli 2H_277_1	2H_277_1	ERS3883897	Human_Faecal	A	ESCO.0216.01262	0	0	GCA_902848605
Escherichia coli C1_10	C1_10	ERS3883898	Poultry_Meat	A	ESCO.0216.01263	0	0	GCA_902848585
Escherichia coli 8_3_Ti3_redo	8_3_Ti3_redo	ERS3883899	Human_Intestinal	B1	ESCO.0216.01264	0	0	GCA_902848715
Escherichia coli C1_4	C1_4	ERS3883900	Poultry_Meat	C	ESCO.0216.01265	0	1	GCA_902848655
Escherichia coli C2_5	C2_5	ERS3883901	Poultry_Meat	A	ESCO.0216.01266	1	0	GCA_902848805
Escherichia coli C2_116	C2_116	ERS3883902	Poultry_Meat	B2	ESCO.0216.01267	1	1	GCA_902848855
Escherichia coli B1830	B1830	ERS3883903	Bird_Faecal	A	ESCO.0216.01268	0	0	GCA_902848745
Escherichia coli C3_11	C3_11	ERS3883904	Poultry_Meat	A	ESCO.0216.01269	0	0	GCA_902848755
Escherichia coli E4453	E4453	ERS3883905	Water	B2	ESCO.0216.01270	0	0	GCA_902848815
Escherichia coli A1_32	A1_32	ERS3883906	Poultry_Meat	C	ESCO.0216.01271	5	2	GCA_902848825
Escherichia coli 7_14_10	7_14_10	ERS3883907	Human_Intestinal	A	ESCO.0216.01272	0	0	GCA_902848795
Escherichia coli H549	H549	ERS3883908	Human_Faecal	C	ESCO.0216.01273	0	1	GCA_902848765
Escherichia coli C3_7	C3_7	ERS3883909	Poultry_Meat	E	ESCO.0216.01274	0	0	GCA_902848775
Escherichia coli C4_8	C4_8	ERS3883910	Poultry_Meat	A	ESCO.0216.01275	0	0	GCA_902848785
Escherichia coli 8_3_DC15	8_3_DC15	ERS3883911	Human_Intestinal	B1	ESCO.0216.01276	0	0	GCA_902848845
Escherichia coli C2_19	C2_19	ERS3883912	Poultry_Meat	A	ESCO.0216.01277	0	0	GCA_902848835
Escherichia coli YarraTap_3	YarraTap_3	ERS3883913	Water	B1	ESCO.0216.01287	0	0	GCA_902850235
Escherichia coli B1539	B1539	ERS3883914	Bird_Faecal	F	ESCO.0216.01289	1	0	GCA_902850065
Escherichia coli C4_89	C4_89	ERS3883915	Poultry_Meat	F	ESCO.0216.01290	1	1	GCA_902850135
Escherichia coli B1858b	B1858b	ERS3883916	Bird_Faecal	F	ESCO.0216.01291	0	0	GCA_902850125
Escherichia coli Bris_5B	Bris_5B	ERS3883917	Water	A	ESCO.0216.01292	0	0	GCA_902850095
Escherichia coli M1025	M1025	ERS3883918	Mammal_Faecal	F	ESCO.0216.01293	0	1	GCA_902850155
Escherichia coli B1535	B1535	ERS3883919	Bird_Faecal	F	ESCO.0216.01294	1	0	GCA_902848865
Escherichia coli C1_119	C1_119	ERS3883920	Poultry_Meat	G	ESCO.0216.01296	3	1	GCA_902848915
Escherichia coli E3094	E3094	ERS3883921	Water	G	ESCO.0216.01298	0	0	GCA_902848905
Escherichia coli H561	H561	ERS3883922	Human_Extra-intestinal	G	ESCO.0216.01301	1	1	GCA_902848925
Escherichia coli B1549b	B1549b	ERS3883923	Bird_Faecal	F	ESCO.0216.01302	1	0	GCA_902848885
Escherichia coli 30_1_R8	30_1_R8	ERS3883924	Human_Intestinal	F	ESCO.0216.01304	0	1	GCA_902849035
Escherichia coli B1932b	B1932b	ERS3883925	Bird_Faecal	G	ESCO.0216.01305	1	1	GCA_902848875
Escherichia coli B1075	B1075	ERS3883926	Bird_Faecal	G	ESCO.0216.01306	0	0	GCA_902849055
Escherichia coli B1552	B1552	ERS3883927	Bird_Faecal	F	ESCO.0216.01307	1	0	GCA_902848955
Escherichia coli E4679	E4679	ERS3883928	Water	F	ESCO.0216.01308	0	1	GCA_902849015
Escherichia coli E1426	E1426	ERS3883929	Water	G	ESCO.0216.01309	0	0	GCA_902849005
Escherichia coli 12_GNB_311	12_GNB_311	ERS3883930	Human_Extra-intestinal	F	ESCO.0216.01310	0	0	GCA_902848945
Escherichia coli Bris_2W	Bris_2W	ERS3883931	Water	A	ESCO.0216.01312	0	0	GCA_902849025
Escherichia coli E6705	E6705	ERS3883932	Water	F	ESCO.0216.01313	0	0	GCA_902848985
Escherichia coli B1662	B1662	ERS3883933	Bird_Faecal	F	ESCO.0216.01314	1	0	GCA_902848935
Escherichia coli B1246	B1246	ERS3883934	Bird_Faecal	F	ESCO.0216.01315	0	0	GCA_902848965
Escherichia coli GNB_2838	GNB_2838	ERS3883935	Human_Extra-intestinal	F	ESCO.0216.01316	0	0	GCA_902848995
Escherichia coli C2_103	C2_103	ERS3883936	Poultry_Meat	G	ESCO.0216.01318	1	1	GCA_902849045
Escherichia coli E9576	E9576	ERS3883937	Water	F	ESCO.0216.01321	0	0	GCA_902848975
Escherichia coli WA5	WA5	ERS3883938	Poultry_Meat	F	ESCO.0216.01323	0	0	GCA_902848895
Escherichia coli C4_95	C4_95	ERS3883939	Poultry_Meat	G	ESCO.0216.01324	1	1	GCA_902849065
Escherichia coli B271	B271	ERS3883940	Bird_Faecal	F	ESCO.0216.01325	1	1	GCA_902849075
Escherichia coli WA2	WA2	ERS3883941	Poultry_Meat	F	ESCO.0216.01326	0	0	GCA_902849085
Escherichia coli B1700	B1700	ERS3883942	Bird_Faecal	F	ESCO.0216.01327	0	0	GCA_902849125
Escherichia coli W2_68	W2_68	ERS3883943	Poultry_Meat	F	ESCO.0216.01328	0	0	GCA_902849135
Escherichia coli E8619	E8619	ERS3883944	Water	F	ESCO.0216.01329	0	0	GCA_902849225
Escherichia coli 2H_327_20	2H_327_20	ERS3883945	Human_Faecal	G	ESCO.0216.01330	0	0	GCA_902849165
Escherichia coli 2H_103_1	2H_103_1	ERS3883946	Human_Faecal	G	ESCO.0216.01331	1	1	GCA_902849095
Escherichia coli B1546	B1546	ERS3883947	Bird_Faecal	F	ESCO.0216.01332	1	0	GCA_902849235
Escherichia coli B093	B093	ERS3883948	Bird_Faecal	F	ESCO.0216.01333	0	0	GCA_902849155
Escherichia coli E5261	E5261	ERS3883949	Water	G	ESCO.0216.01334	1	1	GCA_902849255
Escherichia coli C3_70	C3_70	ERS3883950	Poultry_Meat	G	ESCO.0216.01335	0	0	GCA_902849195
Escherichia coli C2_97	C2_97	ERS3883951	Poultry_Meat	G	ESCO.0216.01336	1	0	GCA_902849145
Escherichia coli E4486	E4486	ERS3883952	Water	G	ESCO.0216.01337	0	0	GCA_902849185
Escherichia coli H030	H030	ERS3883953	Human_Extra-intestinal	G	ESCO.0216.01338	3	1	GCA_902849245
Escherichia coli C2_106	C2_106	ERS3883954	Poultry_Meat	G	ESCO.0216.01339	0	0	GCA_902849105
Escherichia coli GNB_2829	GNB_2829	ERS3883955	Human_Extra-intestinal	F	ESCO.0216.01340	1	0	GCA_902849115
Escherichia coli C2_27	C2_27	ERS3883956	Poultry_Meat	G	ESCO.0216.01341	0	0	GCA_902849205
Escherichia coli C3_65	C3_65	ERS3883957	Poultry_Meat	G	ESCO.0216.01342	1	1	GCA_902849215
Escherichia coli E7641	E7641	ERS3883958	Water	F	ESCO.0216.01343	1	1	GCA_902849175
Escherichia coli C2_100	C2_100	ERS3883959	Poultry_Meat	G	ESCO.0216.01344	2	1	GCA_902849275
Escherichia coli B1663	B1663	ERS3883960	Bird_Faecal	F	ESCO.0216.01345	1	0	GCA_902849265
Escherichia coli 17_1_R20	17_1_R20	ERS3883961	Human_Intestinal	F	ESCO.0216.01346	0	0	GCA_902849285
Escherichia coli GNB_2809	GNB_2809	ERS3883962	Human_Extra-intestinal	F	ESCO.0216.01347	0	0	GCA_902849305
Escherichia coli C2_102	C2_102	ERS3883963	Poultry_Meat	G	ESCO.0216.01349	1	1	GCA_902849345
Escherichia coli B1665	B1665	ERS3883964	Bird_Faecal	F	ESCO.0216.01350	1	0	GCA_902849355
Escherichia coli B1664	B1664	ERS3883965	Bird_Faecal	F	ESCO.0216.01351	1	0	GCA_902849405
Escherichia coli B1661	B1661	ERS3883966	Bird_Faecal	F	ESCO.0216.01352	1	0	GCA_902849425
Escherichia coli B1510	B1510	ERS3883967	Bird_Faecal	F	ESCO.0216.01353	1	0	GCA_902849395
Escherichia coli GNB_2781	GNB_2781	ERS3883968	Human_Extra-intestinal	F	ESCO.0216.01354	0	0	GCA_902849445
Escherichia coli B1827	B1827	ERS3883969	Bird_Faecal	F	ESCO.0216.01355	0	0	GCA_902849295
Escherichia coli E8769	E8769	ERS3883970	Water	G	ESCO.0216.01356	0	0	GCA_902849415
Escherichia coli C3_72	C3_72	ERS3883971	Poultry_Meat	G	ESCO.0216.01357	1	1	GCA_902849315
Escherichia coli 71_1_AC1	71_1_AC1	ERS3883972	Human_Intestinal	F	ESCO.0216.01358	0	0	GCA_902849435
Escherichia coli H352	H352	ERS3883973	Human_Extra-intestinal	F	ESCO.0216.01360	1	0	GCA_902849325
Escherichia coli GNB_3697	GNB_3697	ERS3883974	Human_Extra-intestinal	F	ESCO.0216.01361	0	0	GCA_902849455
Escherichia coli TA326	TA326	ERS3883975	Mammal_Faecal	F	ESCO.0216.01362	0	0	GCA_902849365
Escherichia coli H366	H366	ERS3883976	Human_Faecal	F	ESCO.0216.01363	0	0	GCA_902849335
Escherichia coli C4_94	C4_94	ERS3883977	Poultry_Meat	G	ESCO.0216.01364	0	0	GCA_902849375
Escherichia coli W2_79	W2_79	ERS3883978	Poultry_Meat	D	ESCO.0216.01365	0	0	GCA_902849385
Escherichia coli C4_85	C4_85	ERS3883979	Poultry_Meat	G	ESCO.0216.01366	1	1	GCA_902849465
Escherichia coli A3_58	A3_58	ERS3883980	Poultry_Meat	F	ESCO.0216.01367	0	0	GCA_902849485
Escherichia coli W2_80	W2_80	ERS3883981	Poultry_Meat	D	ESCO.0216.01368	0	0	GCA_902849475
Escherichia coli C2_13	C2_13	ERS3883982	Poultry_Meat	G	ESCO.0216.01369	0	0	GCA_902849585
Escherichia coli WA1	WA1	ERS3883983	Poultry_Meat	F	ESCO.0216.01370	0	0	GCA_902849505
Escherichia coli E5627	E5627	ERS3883984	Water	F	ESCO.0216.01371	1	1	GCA_902849555
Escherichia coli E2516	E2516	ERS3883985	Water	G	ESCO.0216.01372	0	0	GCA_902849635
Escherichia coli C4_93	C4_93	ERS3883986	Poultry_Meat	G	ESCO.0216.01373	3	1	GCA_902849495
Escherichia coli E6387	E6387	ERS3883987	Water	F	ESCO.0216.01374	0	0	GCA_902849655
Escherichia coli GNB_2711	GNB_2711	ERS3883988	Human_Extra-intestinal	F	ESCO.0216.01375	0	0	GCA_902849575
Escherichia coli 26_AU_GLYBX	26_AU_GLYBX	ERS3883989	Human_Intestinal	F	ESCO.0216.01376	2	2	GCA_902858915
Escherichia coli WA27	WA27	ERS3883990	Poultry_Meat	F	ESCO.0216.01377	0	0	GCA_902849535
Escherichia coli A2_10	A2_10	ERS3883991	Poultry_Meat	F	ESCO.0216.01378	0	0	GCA_902849515
Escherichia coli 2H_290_1	2H_290_1	ERS3883992	Human_Faecal	G	ESCO.0216.01379	1	1	GCA_902849615
Escherichia coli 2H_434_21	2H_434_21	ERS3883993	Human_Faecal	G	ESCO.0216.01380	3	1	GCA_902849625
Escherichia coli C4_86	C4_86	ERS3883994	Poultry_Meat	G	ESCO.0216.01381	0	0	GCA_902849525
Escherichia coli C1_123	C1_123	ERS3883995	Poultry_Meat	G	ESCO.0216.01382	0	0	GCA_902849645
Escherichia coli W3_62	W3_62	ERS3883996	Poultry_Meat	D	ESCO.0216.01383	0	0	GCA_902849595
Escherichia coli W3_67	W3_67	ERS3883997	Poultry_Meat	D	ESCO.0216.01384	0	0	GCA_902849565
Escherichia coli WA26	WA26	ERS3883998	Poultry_Meat	F	ESCO.0216.01385	0	0	GCA_902849605
Escherichia coli W2_77	W2_77	ERS3883999	Poultry_Meat	D	ESCO.0216.01386	0	0	GCA_902849545
Escherichia coli 2H_40_2	2H_40_2	ERS3884000	Human_Faecal	F	ESCO.0216.01387	0	0	GCA_902849685
Escherichia coli A2_14	A2_14	ERS3884001	Poultry_Meat	F	ESCO.0216.01388	0	0	GCA_902849675
Escherichia coli M1115	M1115	ERS3884002	Mammal_Faecal	F	ESCO.0216.01389	0	0	GCA_902849665
Escherichia coli WA14	WA14	ERS3884003	Poultry_Meat	F	ESCO.0216.01391	0	0	GCA_902849795
Escherichia coli WA25	WA25	ERS3884004	Poultry_Meat	F	ESCO.0216.01394	0	0	GCA_902849775
Escherichia coli H038	H038	ERS3884005	Human_Extra-intestinal	F	ESCO.0216.01395	0	0	GCA_902849725
Escherichia coli C2_108	C2_108	ERS3884006	Poultry_Meat	F	ESCO.0216.01396	0	0	GCA_902849825
Escherichia coli C1_121	C1_121	ERS3884007	Poultry_Meat	F	ESCO.0216.01397	0	0	GCA_902849745
Escherichia coli 2H_273_2	2H_273_2	ERS3884008	Human_Faecal	F	ESCO.0216.01398	0	0	GCA_902849715
Escherichia coli H615	H615	ERS3884009	Human_Faecal	F	ESCO.0216.01399	0	0	GCA_902849805
Escherichia coli H336	H336	ERS3884010	Human_Extra-intestinal	F	ESCO.0216.01400	0	0	GCA_902849785
Escherichia coli H071	H071	ERS3884011	Human_Extra-intestinal	F	ESCO.0216.01401	0	0	GCA_902849705
Escherichia coli 12_GNB_213	12_GNB_213	ERS3884012	Human_Extra-intestinal	F	ESCO.0216.01402	0	0	GCA_902849695
Escherichia coli WA17	WA17	ERS3884013	Poultry_Meat	F	ESCO.0216.01403	0	0	GCA_902849815
Escherichia coli E7648	E7648	ERS3884014	Water	F	ESCO.0216.01404	0	0	GCA_902850055
Escherichia coli H719	H719	ERS3884015	Human_Faecal	F	ESCO.0216.01405	0	0	GCA_902850225
Escherichia coli H396	H396	ERS3884016	Human_Faecal	F	ESCO.0216.01406	0	0	GCA_902849735
Escherichia coli W3_59	W3_59	ERS3884017	Poultry_Meat	D	ESCO.0216.01407	0	0	GCA_902850165
Escherichia coli E9213	E9213	ERS3884018	Water	G	ESCO.0216.01408	0	0	GCA_902849835
Escherichia coli 2H_474_1b	2H_474_1b	ERS3884019	Human_Faecal	F	ESCO.0216.01409	0	0	GCA_902849765
Escherichia coli W4_55	W4_55	ERS3884020	Poultry_Meat	D	ESCO.0216.01410	0	0	GCA_902849755
Escherichia coli C3_71	C3_71	ERS3884021	Poultry_Meat	F	ESCO.0216.01411	0	0	GCA_902850185
Escherichia coli A1_28	A1_28	ERS3884022	Poultry_Meat	F	ESCO.0216.01412	0	0	GCA_902850195
Escherichia coli 17_2_DC14	17_2_DC14	ERS3884023	Human_Intestinal	F	ESCO.0216.01414	0	0	GCA_902850205
Escherichia coli C16	C16	ERS3884024	Human_Intestinal	B2	ESCO.0216.01415	0	0	GCA_902850075
Escherichia coli E7143	E7143	ERS3884025	Water	F	ESCO.0216.01416	0	0	GCA_902850115
Escherichia coli W2_83	W2_83	ERS3884026	Poultry_Meat	D	ESCO.0216.01417	0	0	GCA_902850105
Escherichia coli W3_73	W3_73	ERS3884027	Poultry_Meat	D	ESCO.0216.01418	0	0	GCA_902850045
Escherichia coli W4_61	W4_61	ERS3884028	Poultry_Meat	D	ESCO.0216.01419	0	0	GCA_902850145
