# Supplementary material for: Semantic search using protein large language models detects class II microcins in bacterial genomes
Source: bioRxiv. 2023 Nov 15:2023.11.15.567263. Preprint. [Version 1] doi: 10.1101/2023.11.15.567263 (PMC10680697; doi:10.1101/2023.11.15.567263)
Supplement: Supplement 10 [file media-10.txt]

>V_sp|P22522|CEAV_ECOLX
MRTLTLNELDSVSGGASGRDIAMAIGTLSGQFVAGGIGAAAGGVAGGAIYDYASTHKPNPAMSPSGLGGTIKQKPEGIPSEAWNYAAGRLCNWSPNNLSDVCL
>L_tr|Q841V4|Q841V4_ECOLX
MREITLNEMNNVSGAGDVNWVDVGKTVATNGAGVIGGAFGAGLCGPVCAGAFAVGSSAAVAALYDAAGNSNSAKQKPEGLPPEAWNYAEGRMCNWSPNNLSDVCL
>N_tr|C3VUZ5|C3VUZ5_ECOLX
MRELDREELNCVGGAGDPLADPNSQIVRQIMSNAAWGAAFGARGGLGGMAVGAAGGVTQTVLQGAAAHMPVNVPIPKVPMGPSWNGSKG
>PDI_tr|I6ZU90|I6ZU90_ECOLX
MANIRELTLDEITLVSGGNANSNFEGGPRNDRSSGARNSLGRNAPTHIYSDPSTVKCANAVFSGMIGGAIKGGPIGMARGTIGGAVVGQCLSDHGSGNGSGNRGSSSSCSGNNVGGTCNR
>S_tr|H9ZMG7|H9ZMG7_ECOLX
MSNIRELSFDEIALVSGGNANSNYEGGGSRSRNTGARNSLGRNAPTHIYSDPSTVKCANAVFSGMVGGAIKGGPVGMTRGTIGGAVIGQCLSGGGNGNGGGNRAGSSNCSGSNVGGTCSR
>E492_sp|Q9Z4N4|MCEA_KLEPN
MREISQKDLNLAFGAGETDPNTQLLNDLGNNMAWGAALGAPGGLGSAALGAAGGALQTVGQGLIDHGPVNVPIPVLIGPSWNGSGSGYNSATSSSGSGS
>H47_sp|P62530|MCHB_ECOLX
MREITESQLRYISGAGGAPATSANAAGAAAIVGALAGIPGGPLGVVVGAVSAGLTTAIGSTVGSGSASSSAGGGS
>I47_tr|Q712Q0|Q712Q0_ECOLX
MREISDNMLDSVKGGMNLNGLPASTNVIDLRGKDMGTYIDANGACWAPDTPSIIMYPGGSGPSYSMSSSTSSANSGS
>M_tr|Q83TS1|Q83TS1_ECOLX
MRKLSENEIKQISGGDGNDGQAELIAIGSLAGTFISPGFGSIAGAYIGDKVHSWATTATVSPSMSPSGIGLSSQFGSGRGTSSASSSAGSGS
>G492_tr|B4DCT5|B4DCT5_KLEPN
MRALTENDFFAVSGADRGDAAVAGAVAGGTAGAAAGGWAGAQMGATVGSLAGPVGTVVGFVAGAAAGRYGGAFIYDSFSSPSNSSSSGS
